# Supplementary material for: Soil pedostructure-based method for calculating the soil-water holding properties
Source: MethodsX. 2018 Aug 18;5:950–8. doi: 10.1016/j.mex.2018.08.006 (PMC6111243; doi:10.1016/j.mex.2018.08.006)
Supplement: Supplementary file 2 [file mmc2.xlsx]

## Sheet: TypoSoil Data
"4"
"Code"	SABKHA UD HK
"Date"	10/6/2013-12h8
"Lot"	TYPO130610
"Commentaire"
"Operateur"	QEERI JOSH Y A
"Entetes"	"TEMPS"	"BARR1"	"BARR2"	"SPOT"	"MASSE"	"TENSIO"	"DIAMETRE"	"HAUTEUR"	"TENSIO"
"Donnees"	224	186	310	2246	208.88	1945	54.5182	59.2966	-2.3166
"Donnees"	799	208	290	2245	208.63	1945	54.5136	59.2876	-2.3166
"Donnees"	1366	208	290	2245	208.44	1946	54.5136	59.2876	-1.73745
"Donnees"	1932	196	301	2245	208.2	1945	54.5182	59.2876	-2.3166
"Donnees"	2499	205	295	2246	207.98	1944	54.5046	59.2966	-2.89575
"Donnees"	3067	204	296	2246	207.78	1943	54.5046	59.2966	-3.4749
"Donnees"	3636	194	306	2246	207.57	1942	54.5046	59.2966	-4.05405
"Donnees"	4206	203	299	2245	207.37	1942	54.4954	59.2876	-4.05405
"Donnees"	4778	210	293	2246	207.16	1941	54.4909	59.2966	-4.6332
"Donnees"	5349	186	314	2246	206.96	1941	54.5046	59.2966	-5.21236
"Donnees"	5920	206	297	2246	206.76	1939	54.4909	59.2966	-5.79151
"Donnees"	6488	215	291	2246	206.55	1938	54.4773	59.2966	-6.94981
"Donnees"	7056	191	313	2246	206.34	1936	54.4864	59.2966	-7.52896
"Donnees"	7623	206	301	2246	206.12	1935	54.4727	59.2966	-8.10811
"Donnees"	8191	210	300	2246	205.9	1933	54.4591	59.2966	-9.26641
"Donnees"	8758	212	299	2246	205.68	1931	54.4545	59.2966	-10.4247
"Donnees"	9326	200	310	2246	205.46	1929	54.4591	59.2966	-11.583
"Donnees"	9893	209	304	2246	205.23	1926	54.4409	59.2966	-13.3205
"Donnees"	10460	207	308	2246	205	1924	54.4409	59.2966	-14.4788
"Donnees"	11027	199	316	2246	204.77	1920	54.4364	59.2966	-16.7954
"Donnees"	11594	211	306	2246	204.54	1917	54.4273	59.2966	-18.5328
"Donnees"	12161	200	318	2246	204.3	1914	54.4227	59.2966	-20.2703
"Donnees"	12728	196	324	2246	204.07	1911	54.4136	59.2966	-23.166
"Donnees"	13294	205	317	2246	203.83	1906	54.4045	59.2966	-24.9035
"Donnees"	13860	194	329	2245	203.59	1901	54.4	59.2876	-27.7992
"Donnees"	14426	202	322	2246	203.34	1897	54.3954	59.2966	-30.1158
"Donnees"	14992	228	300	2246	203.1	1892	54.3773	59.2966	-33.0116
"Donnees"	15560	214	315	2245	202.86	1886	54.3727	59.2876	-36.4865
"Donnees"	16130	212	317	2246	202.61	1881	54.3727	59.2966	-39.3822
"Donnees"	16701	235	301	2246	202.37	1875	54.3409	59.2966	-42.8571
"Donnees"	17272	201	330	2246	202.12	1869	54.3636	59.2966	-46.3321
"Donnees"	17842	202	330	2246	201.87	1863	54.3591	59.2966	-49.807
"Donnees"	18411	207	326	2246	201.62	1856	54.3546	59.2966	-53.861
"Donnees"	18979	217	320	2246	201.37	1847	54.3364	59.2966	-59.0734
"Donnees"	19546	223	315	2246	201.13	1841	54.3318	59.2966	-62.5483
"Donnees"	20114	225	315	2246	200.88	1832	54.3227	59.2966	-67.7606
"Donnees"	20680	207	331	2246	200.63	1825	54.3318	59.2966	-71.8147
"Donnees"	21247	211	328	2246	200.38	1816	54.3273	59.2966	-77.027
"Donnees"	21812	231	313	2246	200.13	1807	54.3045	59.2966	-82.2394
"Donnees"	22378	221	322	2246	199.88	1797	54.3091	59.2966	-88.0309
"Donnees"	22945	211	331	2246	199.63	1787	54.3136	59.2966	-93.8224
"Donnees"	23512	222	321	2246	199.38	1777	54.3091	59.2966	-99.6139
"Donnees"	24082	205	338	2246	199.13	1765	54.3091	59.2966	-106.564
"Donnees"	24652	233	315	2246	198.88	1752	54.2864	59.2966	-113.514
"Donnees"	25223	219	327	2246	198.62	1740	54.2955	59.2966	-121.042
"Donnees"	25793	201	344	2246	198.37	1727	54.2955	59.2966	-128.571
"Donnees"	26362	215	331	2246	198.12	1712	54.2955	59.2966	-137.259
"Donnees"	26930	231	320	2245	197.86	1696	54.2727	59.2876	-146.525
"Donnees"	27497	204	343	2246	197.61	1680	54.2909	59.2966	-155.792
"Donnees"	28064	204	344	2246	197.35	1662	54.2864	59.2966	-166.216
"Donnees"	28631	220	329	2246	197.1	1643	54.2773	59.2966	-177.22
"Donnees"	29197	222	329	2246	196.85	1624	54.2727	59.2966	-188.224
"Donnees"	29763	235	319	2246	196.59	1601	54.2591	59.2966	-200.965
"Donnees"	30329	240	315	2246	196.34	1579	54.2546	59.2966	-214.286
"Donnees"	30894	216	336	2246	196.08	1553	54.2682	59.2966	-229.344
"Donnees"	31461	233	323	2246	195.83	1528	54.25	59.2966	-243.822
"Donnees"	32029	238	318	2246	195.57	1500	54.25	59.2966	-260.039
"Donnees"	32599	219	333	2246	195.31	1470	54.2682	59.2966	-277.413
"Donnees"	33170	228	327	2245	195.06	1439	54.2546	59.2876	-295.367
"Donnees"	33740	215	340	2246	194.81	1406	54.2546	59.2966	-314.479
"Donnees"	34310	209	346	2246	194.55	1372	54.2546	59.2966	-334.17
"Donnees"	34878	222	333	2246	194.3	1338	54.25	59.2966	-353.861
"Donnees"	35445	221	337	2246	194.05	1300	54.2409	59.2966	-375.869
"Donnees"	36012	206	350	2246	193.8	1263	54.25	59.2966	-397.297
"Donnees"	36578	224	334	2246	193.55	1221	54.2409	59.2966	-421.622
"Donnees"	37144	234	326	2245	193.3	1180	54.2318	59.2876	-445.367
"Donnees"	37711	219	340	2246	193.05	1136	54.2364	59.2966	-470.849
"Donnees"	38277	234	328	2246	192.8	1092	54.2227	59.2966	-496.332
"Donnees"	38843	239	323	2246	192.56	1046	54.2227	59.2966	-522.973
"Donnees"	39409	211	349	2246	192.32	997	54.2318	59.2966	-551.351
"Donnees"	39975	226	336	2246	192.07	947	54.2227	59.2966	-580.309
"Donnees"	40541	244	320	2246	191.83	896	54.2136	59.2966	-609.846
"Donnees"	41107	221	340	2246	191.58	845	54.2227	59.2966	-639.382
"Donnees"	41675	226	337	2246	191.34	791	54.2182	59.2966	-670.656
"Donnees"	42245	222	341	2246	191.09	735	54.2182	59.2966	-703.089
"Donnees"	42815	219	343	2246	190.85	680	54.2227	59.2966	-734.942
"Donnees"	43386	225	338	2246	190.6	625	54.2182	59.2966	-766.795
"Donnees"	43955	237	329	2246	190.36	570	54.2045	59.2966	-798.649
"Donnees"	44522	206	357	2245	190.12	547	54.2182	59.2876	-811.969
"Donnees"	45089	222	342	2246	189.88	564	54.2136	59.2966	-802.124
"Donnees"	45656	237	329	2246	189.64	591	54.2045	59.2966	-786.486
"Donnees"	46222	209	355	2246	189.4	612	54.2136	59.2966	-774.324
"Donnees"	46789	235	331	2246	189.16	631	54.2045	59.2966	-763.32
"Donnees"	47355	244	324	2246	188.92	688	54.1955	59.2966	-730.309
"Donnees"	47921	232	336	2246	188.68	1240	54.1955	59.2966	-410.618
"Donnees"	48486	229	338	2246	188.45	1919	54.2	59.2966	-17.3745
"Donnees"	49051	239	329	2246	188.21	1961	54.1955	59.2966	6.94981
"Donnees"	49617	212	354	2246	187.98	1963	54.2045	59.2966	8.10811
"Donnees"	50184	242	327	2246	187.74	1964	54.1909	59.2966	8.68726
"Donnees"	50753	249	321	2246	187.51	1965	54.1864	59.2966	9.26641
"Donnees"	51324	225	344	2246	187.27	1965	54.1909	59.2966	9.26641
"Donnees"	51894	233	337	2246	187.04	1965	54.1864	59.2966	9.26641
"Donnees"	52463	222	346	2245	186.8	1966	54.1955	59.2876	9.84556
"Donnees"	53031	236	332	2246	186.56	1966	54.1955	59.2966	9.84556
"Donnees"	53598	221	347	2246	186.32	1966	54.1955	59.2966	9.84556
"Donnees"	54164	220	348	2246	186.07	1967	54.1955	59.2966	9.84556
"Donnees"	54731	237	332	2246	185.83	1967	54.1909	59.2966	10.4247
"Donnees"	55297	224	345	2246	185.58	1968	54.1955	59.2966	11.0039
"Donnees"	55863	229	339	2246	185.33	1967	54.1955	59.2966	10.4247
"Donnees"	56430	244	328	2245	185.08	1967	54.1773	59.2876	10.4247
"Donnees"	56997	208	360	2246	184.84	1967	54.1955	59.2966	10.4247
"Donnees"	57563	222	347	2245	184.59	1968	54.1909	59.2876	10.4247
"Donnees"	58129	239	330	2246	184.34	1968	54.1909	59.2966	11.0039
"Donnees"	58694	224	346	2246	184.1	1968	54.1864	59.2966	11.0039
"Donnees"	59260	240	330	2246	183.85	1967	54.1818	59.2966	10.4247
"Donnees"	59825	237	333	2246	183.61	1967	54.1864	59.2966	10.4247
"Donnees"	60393	237	333	2246	183.37	1968	54.1864	59.2966	11.0039
"Donnees"	60962	226	344	2246	183.12	1968	54.1864	59.2966	11.0039
"Donnees"	61533	253	319	2246	182.87	1968	54.1773	59.2966	11.0039
"Donnees"	62104	229	341	2246	182.63	1968	54.1864	59.2966	11.0039
"Donnees"	62673	218	350	2246	182.35	1968	54.1955	59.2966	11.0039
"Donnees"	63240	255	318	2246	182.09	1968	54.1727	59.2966	11.0039
"Donnees"	63807	229	341	2246	181.85	1968	54.1864	59.2966	11.0039
"Donnees"	64374	219	350	2246	181.61	1968	54.1909	59.2966	11.0039
"Donnees"	64941	226	344	2246	181.3	1968	54.1864	59.2966	11.0039
"Donnees"	65507	241	331	2246	181.01	1969	54.1773	59.2966	11.583
"Donnees"	66073	224	346	2245	180.77	1968	54.1864	59.2966	11.0039
"Donnees"	66640	228	343	2246	180.54	1967	54.1818	59.2966	10.4247
"Donnees"	67206	228	342	2246	180.32	1968	54.1864	59.2966	10.4247
"Donnees"	67772	224	346	2246	180.1	1967	54.1864	59.2966	10.4247
"Donnees"	68337	227	343	2246	179.88	1968	54.1864	59.2966	11.0039
"Donnees"	68903	228	343	2246	179.66	1968	54.1818	59.2966	11.0039
"Donnees"	69469	216	354	2246	179.43	1967	54.1864	59.2966	10.4247
"Donnees"	70036	214	355	2245	179.22	1967	54.1909	59.2966	10.4247
"Donnees"	70606	235	337	2246	178.99	1967	54.1773	59.2966	10.4247
"Donnees"	71176	218	351	2246	178.77	1967	54.1909	59.2966	10.4247
"Donnees"	71747	216	354	2245	178.56	1968	54.1909	59.2876	11.0039
"Donnees"	72316	227	344	2245	178.34	1969	54.1818	59.2876	11.583
"Donnees"	72884	218	352	2246	178.13	1969	54.1864	59.2966	11.583
"Donnees"	73451	217	352	2246	177.92	1968	54.1909	59.2966	11.0039
"Donnees"	74018	248	325	2246	177.71	1967	54.1727	59.2966	10.4247
"Donnees"	74584	241	331	2246	177.5	1968	54.1773	59.2966	11.0039
"Donnees"	75151	225	345	2246	177.3	1967	54.1864	59.2966	10.4247
"Donnees"	75717	241	331	2246	177.1	1967	54.1773	59.2966	11.0039
"Donnees"	76283	233	339	2246	176.89	1968	54.1773	59.2966	11.0039
"Donnees"	76850	216	354	2246	176.69	1968	54.1864	59.2966	11.0039
"Donnees"	77416	215	355	2245	176.5	1968	54.1864	59.2876	11.0039
"Donnees"	77982	222	347	2246	176.31	1968	54.1909	59.2966	11.0039
"Donnees"	78548	223	348	2246	176.12	1968	54.1818	59.2966	11.0039
"Donnees"	79115	249	325	2246	175.93	1967	54.1682	59.2966	10.4247
"Donnees"	79681	240	332	2246	175.75	1967	54.1773	59.2966	10.4247
"Donnees"	80248	229	342	2246	175.57	1968	54.1864	59.2966	11.0039
"Donnees"	80814	214	355	2246	175.39	1967	54.1909	59.2966	10.4247
"Donnees"	81379	247	325	2246	175.22	1968	54.1727	59.2966	11.0039
"Donnees"	81945	208	360	2246	175.05	1967	54.1955	59.2966	10.4247
"Donnees"	82510	221	348	2246	174.88	1967	54.1909	59.2966	10.4247
"Donnees"	83076	227	343	2246	174.72	1967	54.1864	59.2966	10.4247
"Donnees"	83642	229	342	2246	174.56	1967	54.1864	59.2966	10.4247
"Donnees"	84209	225	344	2246	174.4	1966	54.1909	59.2966	9.84556
"Donnees"	84778	233	337	2246	174.24	1967	54.1864	59.2966	10.4247
"Donnees"	85349	218	350	2246	174.09	1967	54.1955	59.2966	10.4247
"Donnees"	85919	208	359	2246	173.94	1966	54.2	59.2966	9.84556
"Donnees"	86488	215	352	2246	173.8	1966	54.2	59.2966	9.84556
"Donnees"	87056	231	339	2246	173.65	1967	54.1864	59.2966	10.4247
"Donnees"	87623	231	339	2246	173.52	1967	54.1864	59.2966	10.4247
"Donnees"	88190	216	351	2246	173.38	1967	54.2	59.2966	10.4247
"Donnees"	88756	237	332	2245	173.25	1966	54.1909	59.2876	9.84556
"Donnees"	89322	224	344	2246	173.12	1967	54.1955	59.2966	10.4247
"Donnees"	89888	233	337	2246	173	1967	54.1864	59.2966	10.4247
"Donnees"	90454	217	350	2246	172.88	1966	54.2	59.2966	9.84556
"Donnees"	91019	221	347	2246	172.76	1966	54.1955	59.2966	9.84556
"Donnees"	91585	214	354	2246	172.64	1965	54.2	59.2966	9.26641
"Donnees"	92150	236	334	2246	172.53	1965	54.1909	59.2966	9.26641
"Donnees"	92716	232	338	2246	172.42	1965	54.1864	59.2966	9.26641
"Donnees"	93281	220	347	2246	172.32	1966	54.2	59.2966	9.84556
"Donnees"	93848	206	359	2246	172.21	1965	54.2091	59.2966	9.26641
"Donnees"	94415	221	346	2246	172.11	1966	54.2	59.2966	9.84556
"Donnees"	94983	245	325	2246	172.01	1966	54.1818	59.2966	9.84556
"Donnees"	95552	222	345	2246	171.92	1965	54.2	59.2966	9.26641
"Donnees"	96122	231	338	2246	171.82	1966	54.1909	59.2966	9.84556
"Donnees"	96692	241	329	2246	171.73	1966	54.1864	59.2966	9.84556
"Donnees"	97261	243	327	2246	171.64	1964	54.1864	59.2966	8.68726
"Donnees"	97828	211	356	2246	171.55	1966	54.2	59.2966	9.84556
"Donnees"	98395	222	346	2246	171.47	1965	54.1955	59.2966	9.26641
"Donnees"	98961	239	330	2246	171.39	1965	54.1909	59.2966	9.26641
"Donnees"	99527	218	350	2246	171.31	1965	54.1955	59.2966	9.26641
"Donnees"	100094	226	342	2246	171.23	1966	54.1955	59.2966	9.84556
"Donnees"	100660	236	333	2246	171.16	1965	54.1909	59.2966	9.26641
"Donnees"	101226	207	358	2246	171.09	1966	54.2091	59.2966	9.84556
"Donnees"	101792	228	339	2246	171.01	1966	54.2	59.2966	9.84556
"Donnees"	102359	239	330	2246	170.94	1966	54.1909	59.2966	9.84556
"Donnees"	102925	233	337	2245	170.88	1966	54.1864	59.2876	9.84556
"Donnees"	103491	222	346	2246	170.81	1966	54.1955	59.2966	9.84556
"Donnees"	104057	216	350	2246	170.75	1966	54.2045	59.2966	9.84556
"Donnees"	104624	232	337	2246	170.68	1966	54.1909	59.2966	9.84556
"Donnees"	105190	216	351	2246	170.62	1966	54.2	59.2966	9.84556
"Donnees"	105756	226	341	2246	170.57	1967	54.2	59.2966	10.4247
"Donnees"	106322	222	346	2246	170.51	1967	54.1955	59.2966	10.4247
"Donnees"	106889	228	340	2246	170.45	1966	54.1955	59.2966	9.84556
"Donnees"	107455	217	351	2246	170.4	1967	54.2	59.2966	10.4247
"Donnees"	108021	219	348	2246	170.34	1967	54.2	59.2966	10.4247
"Donnees"	108588	226	342	2246	170.29	1967	54.1955	59.2966	10.4247
"Donnees"	109154	226	341	2246	170.24	1967	54.2	59.2966	10.4247
"Donnees"	109720	239	330	2246	170.19	1968	54.1909	59.2966	11.0039
"Donnees"	110286	232	337	2245	170.15	1967	54.1909	59.2876	10.4247
"Donnees"	110852	212	354	2245	170.1	1968	54.2045	59.2876	11.0039
"Donnees"	111417	224	343	2246	170.06	1968	54.2045	59.2966	11.0039
"Donnees"	111983	238	330	2246	170.02	1967	54.1955	59.2966	10.4247
"Donnees"	112548	225	342	2246	169.97	1968	54.2	59.2966	11.0039
"Donnees"	113113	223	345	2246	169.93	1967	54.1955	59.2966	10.4247
"Donnees"	113678	218	349	2246	169.89	1967	54.2	59.2966	10.4247
"Donnees"	114243	228	339	2246	169.86	1969	54.2	59.2966	11.0039
"Donnees"	114808	235	333	2246	169.82	1968	54.1955	59.2966	11.0039
"Donnees"	115374	234	334	2246	169.78	1968	54.1955	59.2966	11.0039
"Donnees"	115939	229	339	2246	169.75	1968	54.1955	59.2966	11.0039
"Donnees"	116504	209	356	2246	169.71	1967	54.2091	59.2966	10.4247
"Donnees"	117069	231	337	2246	169.68	1968	54.1955	59.2966	11.0039
"Donnees"	117634	224	343	2246	169.65	1969	54.2	59.2966	11.583
"Donnees"	118200	232	336	2245	169.62	1968	54.1955	59.2876	11.0039
"Donnees"	118766	223	344	2246	169.59	1967	54.2	59.2966	10.4247
"Donnees"	119331	227	340	2246	169.56	1968	54.2	59.2966	11.0039
"Donnees"	119897	245	324	2246	169.53	1967	54.1909	59.2966	10.4247
"Donnees"	120462	217	349	2246	169.51	1967	54.2045	59.2966	10.4247
"Donnees"	121028	218	347	2246	169.48	1966	54.2091	59.2966	9.84556
"Donnees"	121593	240	329	2245	169.46	1967	54.1909	59.2876	10.4247
"Donnees"	122158	219	346	2246	169.43	1968	54.2045	59.2966	11.0039
"Donnees"	122723	225	341	2246	169.41	1967	54.2045	59.2966	10.4247
"Donnees"	123289	227	340	2246	169.39	1967	54.2	59.2966	10.4247
"Donnees"	123855	231	337	2245	169.37	1967	54.1955	59.2876	10.4247
"Donnees"	124421	227	339	2246	169.35	1966	54.2045	59.2966	9.84556
"Donnees"	124988	240	329	2246	169.33	1967	54.1909	59.2966	9.84556
"Donnees"	125558	232	336	2245	169.32	1967	54.1955	59.2876	10.4247
"Donnees"	126128	205	359	2246	169.3	1967	54.2136	59.2966	10.4247
"Donnees"	126699	219	348	2246	169.28	1966	54.2	59.2966	9.84556
"Donnees"	127268	235	332	2246	169.27	1967	54.1955	59.2966	10.4247
"Donnees"	127836	233	334	2246	169.25	1967	54.2	59.2966	10.4247
"Donnees"	128404	239	328	2246	169.24	1966	54.2	59.2966	9.84556
"Donnees"	128970	237	331	2246	169.22	1966	54.1955	59.2966	9.84556
"Donnees"	129536	217	349	2246	169.21	1967	54.2045	59.2966	10.4247
"Donnees"	130102	225	341	2246	169.2	1966	54.2045	59.2966	9.84556
"Donnees"	130668	232	336	2246	169.19	1966	54.1955	59.2966	9.84556
"Donnees"	131234	226	341	2246	169.18	1967	54.2	59.2966	10.4247
"Donnees"	131800	216	349	2246	169.16	1967	54.2091	59.2966	10.4247
"Donnees"	132366	241	327	2246	169.15	1967	54.1955	59.2966	10.4247
"Donnees"	132932	221	345	2246	169.14	1967	54.2045	59.2966	10.4247
"Donnees"	133498	209	355	2246	169.13	1967	54.2136	59.2966	10.4247
"Donnees"	134064	216	350	2246	169.12	1967	54.2045	59.2966	10.4247
"Donnees"	134631	225	341	2246	169.11	1967	54.2045	59.2966	10.4247
"Donnees"	135197	222	344	2245	169.1	1967	54.2045	59.2876	10.4247
"Donnees"	135763	240	328	2246	169.09	1968	54.1955	59.2966	11.0039
"Donnees"	136328	229	337	2246	169.08	1967	54.2045	59.2966	10.4247
"Donnees"	136894	229	338	2246	169.07	1967	54.2	59.2966	10.4247
"Donnees"	137461	203	361	2246	169.07	1967	54.2136	59.2966	10.4247
"Donnees"	138027	225	341	2246	169.06	1967	54.2045	59.2966	10.4247
"Donnees"	138593	219	347	2246	169.05	1968	54.2045	59.2966	11.0039
"Donnees"	139158	206	358	2246	169.04	1967	54.2136	59.2966	10.4247
"Donnees"	139724	225	341	2246	169.03	1968	54.2	59.2966	11.0039
"Donnees"	140290	238	329	2246	169.02	1968	54.2	59.2966	11.0039
"Donnees"	140856	225	341	2246	169.01	1968	54.2045	59.2966	11.0039
"Donnees"	141422	218	347	2246	169	1969	54.2091	59.2966	11.583
"Donnees"	141988	224	342	2245	168.99	1969	54.2045	59.2876	11.0039
"Donnees"	142554	214	352	2246	168.98	1969	54.2091	59.2966	11.583
"Donnees"	143120	213	352	2246	168.97	1970	54.2091	59.2966	11.583
"Donnees"	143686	241	327	2246	168.96	1968	54.1955	59.2966	11.583
"Donnees"	144252	219	347	2245	168.95	1969	54.2045	59.2876	11.583
"Donnees"	144818	232	336	2246	168.94	1969	54.1955	59.2966	11.583
"Donnees"	145384	222	344	2246	168.93	1969	54.2045	59.2966	11.583
"Donnees"	145950	226	340	2245	168.93	1969	54.2045	59.2876	11.583
"Donnees"	146515	208	357	2246	168.92	1970	54.2091	59.2966	12.1622
"Donnees"	147082	239	329	2246	168.91	1970	54.1955	59.2966	12.1622
"Donnees"	147648	229	338	2246	168.91	1969	54.2	59.2966	11.583
"Donnees"	148214	218	348	2246	168.9	1970	54.2091	59.2966	12.1622
"Donnees"	148781	229	338	2246	168.89	1970	54.2	59.2966	12.1622
"Donnees"	149347	228	338	2246	168.89	1970	54.2045	59.2966	12.1622
"Donnees"	149913	208	357	2246	168.88	1970	54.2091	59.2966	12.1622
"Donnees"	150479	224	342	2245	168.87	1970	54.2045	59.2876	12.1622
"Donnees"	151046	224	342	2246	168.87	1970	54.2045	59.2966	12.1622
"Donnees"	151612	235	331	2246	168.86	1970	54.2	59.2966	12.1622
"Donnees"	152178	225	341	2246	168.86	1970	54.2045	59.2966	12.1622
"Donnees"	152745	225	342	2246	168.85	1970	54.2	59.2966	12.1622
"Donnees"	153311	212	353	2246	168.85	1970	54.2091	59.2966	12.1622
"Donnees"	153878	222	344	2246	168.84	1970	54.2045	59.2966	12.1622
"Donnees"	154444	228	339	2246	168.84	1970	54.2	59.2966	12.1622
"Donnees"	155011	221	345	2246	168.83	1970	54.2045	59.2966	12.1622
"Donnees"	155577	213	352	2246	168.83	1970	54.2091	59.2966	12.1622
"Donnees"	156144	231	334	2246	168.82	1970	54.2091	59.2966	12.1622
"Donnees"	156710	226	340	2246	168.82	1970	54.2045	59.2966	12.1622
"Donnees"	157276	221	344	2246	168.81	1970	54.2091	59.2966	12.1622
"Donnees"	157843	238	329	2246	168.81	1970	54.2	59.2966	12.1622
"Donnees"	158409	227	340	2245	168.81	1970	54.2	59.2876	12.1622
"Donnees"	158976	220	345	2246	168.8	1970	54.2091	59.2966	12.1622
"Donnees"	159542	237	332	2245	168.8	1970	54.1909	59.2966	12.1622
"Donnees"	160109	248	321	2246	168.79	1971	54.1909	59.2966	12.7413
"Donnees"	160675	226	340	2245	168.79	1971	54.2045	59.2876	12.7413
"Donnees"	161242	219	346	2246	168.78	1970	54.2091	59.2966	12.1622
"Donnees"	161808	235	332	2246	168.78	1970	54.2	59.2966	12.1622
"Donnees"	162375	222	343	2246	168.77	1971	54.2091	59.2966	12.7413
"Donnees"	162941	226	341	2246	168.77	1970	54.2	59.2966	12.1622
"Donnees"	163508	244	325	2246	168.77	1970	54.1909	59.2966	12.1622
"Donnees"	164075	225	342	2246	168.76	1969	54.2	59.2966	11.583
"Donnees"	164641	213	352	2245	168.76	1968	54.2091	59.2876	11.0039
"Donnees"	165208	221	345	2246	168.75	1969	54.2045	59.2966	11.583
"Donnees"	165774	244	325	2246	168.75	1970	54.1909	59.2966	12.1622
"Donnees"	166341	220	346	2246	168.74	1970	54.2045	59.2966	12.1622
"Donnees"	166908	222	344	2246	168.74	1970	54.2045	59.2966	12.1622
"Donnees"	167474	240	329	2246	168.74	1970	54.1909	59.2966	12.1622
"Donnees"	168041	213	352	2246	168.73	1970	54.2091	59.2966	12.1622
"Donnees"	168608	234	332	2246	168.73	1969	54.2045	59.2966	11.583
"Donnees"	169174	240	327	2246	168.72	1968	54.2	59.2966	11.0039
"Donnees"	169741	210	354	2246	168.72	1969	54.2136	59.2966	11.583
"Donnees"	170307	225	341	2246	168.71	1969	54.2045	59.2966	11.583
"Donnees"	170873	244	324	2246	168.71	1968	54.1955	59.2966	11.0039
"Donnees"	171440	240	329	2246	168.7	1968	54.1909	59.2966	11.0039

## Sheet: Mes.WRC & ShC
	Sample Information
	Slot	"4"			Dry mass weight [mg]
	Code	SABKHA UD HK			Dry Mass [105° C]	157.1
	Date	10/6/2013-12h8			hmax [hPa]			Calibrate h
	Batch	TYPO130610			Maximum Potential
	Comment	0			hPa =	1101.28		P origin	1949
	Operators	QEERI JOSH Y A			n° =	304		1/Slope	1.76976
	TYPOSOIL Measurements							Converted Measurements			WRC and ShC			Saturation Line
	Header	TIME [sec]	BARR1 [mV]	BARR2 [mV]	SPOT [mV]	MASS [g]	PRESS [mV]	DIAMETER [mm]	HEIGHT [mm]	Tension [hPa]	Water Content (W) [kgwater/kgsolid]	Specific Volume (V) [dm3/kgsolid]	Retention (h) [hPa]	Dsat	No.
	Data	224	186	310	2246	208.88	1945	54.5182	59.2966	-2.26019	0.329599	0.881104	2.26019	0.705539	1
	Data	799	208	290	2245	208.63	1945	54.5136	59.2876	-2.26019	0.328008	0.880824	2.26019	0.703947	2
	Data	1366	208	290	2245	208.44	1946	54.5136	59.2876	-1.69515	0.326798	0.880824	1.69515	0.702738	3
	Data	1932	196	301	2245	208.2	1945	54.5182	59.2876	-2.26019	0.325271	0.880971	2.26019	0.70121	4
	Data	2499	205	295	2246	207.98	1944	54.5046	59.2966	-2.82524	0.32387	0.880663	2.82524	0.69981	5
	Data	3067	204	296	2246	207.78	1943	54.5046	59.2966	-3.39029	0.322597	0.880663	3.39029	0.698537	6
	Data	3636	194	306	2246	207.57	1942	54.5046	59.2966	-3.95534	0.32126	0.880663	3.95534	0.6972	7
	Data	4206	203	299	2245	207.37	1942	54.4954	59.2876	-3.95534	0.319987	0.880236	3.95534	0.695927	8
	Data	4778	210	293	2246	207.16	1941	54.4909	59.2966	-4.52039	0.318651	0.880222	4.52039	0.69459	9
	Data	5349	186	314	2246	206.96	1941	54.5046	59.2966	-4.52039	0.317377	0.880663	4.52039	0.693317	10
	Data	5920	206	297	2246	206.76	1939	54.4909	59.2966	-5.65048	0.316104	0.880222	5.65048	0.692044	11
	Data	6488	215	291	2246	206.55	1938	54.4773	59.2966	-6.21553	0.314768	0.879782	6.21553	0.690708	12
	Data	7056	191	313	2246	206.34	1936	54.4864	59.2966	-7.34563	0.313431	0.880075	7.34563	0.689371	13
	Data	7623	206	301	2246	206.12	1935	54.4727	59.2966	-7.91068	0.312031	0.879635	7.91068	0.68797	14
	Data	8191	210	300	2246	205.9	1933	54.4591	59.2966	-9.04077	0.31063	0.879195	9.04077	0.68657	15
	Data	8758	212	299	2246	205.68	1931	54.4545	59.2966	-10.1709	0.30923	0.879048	10.1709	0.68517	16
	Data	9326	200	310	2246	205.46	1929	54.4591	59.2966	-11.301	0.307829	0.879195	11.301	0.683769	17
	Data	9893	209	304	2246	205.23	1926	54.4409	59.2966	-12.9961	0.306365	0.878608	12.9961	0.682305	18
	Data	10460	207	308	2246	205	1924	54.4409	59.2966	-14.1262	0.304901	0.878608	14.1262	0.680841	19
	Data	11027	199	316	2246	204.77	1920	54.4364	59.2966	-16.3864	0.303437	0.878461	16.3864	0.679377	20
	Data	11594	211	306	2246	204.54	1917	54.4273	59.2966	-18.0815	0.301973	0.878168	18.0815	0.677913	21
	Data	12161	200	318	2246	204.3	1914	54.4227	59.2966	-19.7767	0.300446	0.878021	19.7767	0.676385	22
	Data	12728	196	324	2246	204.07	1911	54.4136	59.2966	-21.4718	0.298982	0.877728	21.4718	0.674921	23
	Data	13294	205	317	2246	203.83	1906	54.4045	59.2966	-24.2971	0.297454	0.877434	24.2971	0.673394	24
	Data	13860	194	329	2245	203.59	1901	54.4	59.2876	-27.1223	0.295926	0.877156	27.1223	0.671866	25
	Data	14426	202	322	2246	203.34	1897	54.3954	59.2966	-29.3825	0.294335	0.877141	29.3825	0.670275	26
	Data	14992	228	300	2246	203.1	1892	54.3773	59.2966	-32.2078	0.292807	0.876555	32.2078	0.668747	27
	Data	15560	214	315	2245	202.86	1886	54.3727	59.2876	-35.598	0.291279	0.876276	35.598	0.667219	28
	Data	16130	212	317	2246	202.61	1881	54.3727	59.2966	-38.4233	0.289688	0.876408	38.4233	0.665628	29
	Data	16701	235	301	2246	202.37	1875	54.3409	59.2966	-41.8136	0.28816	0.875383	41.8136	0.6641	30
	Data	17272	201	330	2246	202.12	1869	54.3636	59.2966	-45.2039	0.286569	0.876115	45.2039	0.662509	31
	Data	17842	202	330	2246	201.87	1863	54.3591	59.2966	-48.5942	0.284978	0.875969	48.5942	0.660918	32
	Data	18411	207	326	2246	201.62	1856	54.3546	59.2966	-52.5495	0.283386	0.875822	52.5495	0.659326	33
	Data	18979	217	320	2246	201.37	1847	54.3364	59.2966	-57.6349	0.281795	0.875236	57.6349	0.657735	34
	Data	19546	223	315	2246	201.13	1841	54.3318	59.2966	-61.0252	0.280267	0.87509	61.0252	0.656207	35
	Data	20114	225	315	2246	200.88	1832	54.3227	59.2966	-66.1107	0.278676	0.874797	66.1107	0.654616	36
	Data	20680	207	331	2246	200.63	1825	54.3318	59.2966	-70.066	0.277085	0.87509	70.066	0.653025	37
	Data	21247	211	328	2246	200.38	1816	54.3273	59.2966	-75.1514	0.275493	0.874944	75.1514	0.651433	38
	Data	21812	231	313	2246	200.13	1807	54.3045	59.2966	-80.2369	0.273902	0.874212	80.2369	0.649842	39
	Data	22378	221	322	2246	199.88	1797	54.3091	59.2966	-85.8874	0.272311	0.874358	85.8874	0.64825	40
	Data	22945	211	331	2246	199.63	1787	54.3136	59.2966	-91.5378	0.270719	0.874505	91.5378	0.646659	41
	Data	23512	222	321	2246	199.38	1777	54.3091	59.2966	-97.1883	0.269128	0.874358	97.1883	0.645068	42
	Data	24082	205	338	2246	199.13	1765	54.3091	59.2966	-103.969	0.267537	0.874358	103.969	0.643476	43
	Data	24652	233	315	2246	198.88	1752	54.2864	59.2966	-111.315	0.265945	0.873627	111.315	0.641885	44
	Data	25223	219	327	2246	198.62	1740	54.2955	59.2966	-118.095	0.26429	0.873919	118.095	0.64023	45
	Data	25793	201	344	2246	198.37	1727	54.2955	59.2966	-125.441	0.262699	0.873919	125.441	0.638639	46
	Data	26362	215	331	2246	198.12	1712	54.2955	59.2966	-133.916	0.261108	0.873919	133.916	0.637047	47
	Data	26930	231	320	2245	197.86	1696	54.2727	59.2876	-142.957	0.259453	0.873056	142.957	0.635392	48
	Data	27497	204	343	2246	197.61	1680	54.2909	59.2966	-151.998	0.257861	0.873773	151.998	0.633801	49
	Data	28064	204	344	2246	197.35	1662	54.2864	59.2966	-162.169	0.256206	0.873627	162.169	0.632146	50
	Data	28631	220	329	2246	197.1	1643	54.2773	59.2966	-172.905	0.254615	0.873334	172.905	0.630555	51
	Data	29197	222	329	2246	196.85	1624	54.2727	59.2966	-183.641	0.253024	0.873188	183.641	0.628963	52
	Data	29763	235	319	2246	196.59	1601	54.2591	59.2966	-196.637	0.251369	0.872749	196.637	0.627308	53
	Data	30329	240	315	2246	196.34	1579	54.2546	59.2966	-209.068	0.249777	0.872603	209.068	0.625717	54
	Data	30894	216	336	2246	196.08	1553	54.2682	59.2966	-223.759	0.248122	0.873041	223.759	0.624062	55
	Data	31461	233	323	2246	195.83	1528	54.25	59.2966	-237.885	0.246531	0.872456	237.885	0.622471	56
	Data	32029	238	318	2246	195.57	1500	54.25	59.2966	-253.707	0.244876	0.872456	253.707	0.620816	57
	Data	32599	219	333	2246	195.31	1470	54.2682	59.2966	-270.658	0.243221	0.873041	270.658	0.619161	58
	Data	33170	228	327	2245	195.06	1439	54.2546	59.2876	-288.175	0.24163	0.872471	288.175	0.617569	59
	Data	33740	215	340	2246	194.81	1406	54.2546	59.2966	-306.821	0.240038	0.872603	306.821	0.615978	60
	Data	34310	209	346	2246	194.55	1372	54.2546	59.2966	-326.033	0.238383	0.872603	326.033	0.614323	61
	Data	34878	222	333	2246	194.3	1338	54.25	59.2966	-345.245	0.236792	0.872456	345.245	0.612732	62
	Data	35445	221	337	2246	194.05	1300	54.2409	59.2966	-366.716	0.235201	0.872164	366.716	0.61114	63
	Data	36012	206	350	2246	193.8	1263	54.25	59.2966	-387.623	0.233609	0.872456	387.623	0.609549	64
	Data	36578	224	334	2246	193.55	1221	54.2409	59.2966	-411.355	0.232018	0.872164	411.355	0.607958	65
	Data	37144	234	326	2245	193.3	1180	54.2318	59.2876	-434.522	0.230426	0.87174	434.522	0.606366	66
	Data	37711	219	340	2246	193.05	1136	54.2364	59.2966	-459.384	0.228835	0.872018	459.384	0.604775	67
	Data	38277	234	328	2246	192.8	1092	54.2227	59.2966	-484.246	0.227244	0.87158	484.246	0.603184	68
	Data	38843	239	323	2246	192.56	1046	54.2227	59.2966	-510.239	0.225716	0.87158	510.239	0.601656	69
	Data	39409	211	349	2246	192.32	997	54.2318	59.2966	-537.926	0.224188	0.871872	537.926	0.600128	70
	Data	39975	226	336	2246	192.07	947	54.2227	59.2966	-566.178	0.222597	0.87158	566.178	0.598537	71
	Data	40541	244	320	2246	191.83	896	54.2136	59.2966	-594.996	0.221069	0.871287	594.996	0.597009	72
	Data	41107	221	340	2246	191.58	845	54.2227	59.2966	-623.813	0.219478	0.87158	623.813	0.595418	73
	Data	41675	226	337	2246	191.34	791	54.2182	59.2966	-654.326	0.21795	0.871433	654.326	0.59389	74
	Data	42245	222	341	2246	191.09	735	54.2182	59.2966	-685.969	0.216359	0.871433	685.969	0.592299	75
	Data	42815	219	343	2246	190.85	680	54.2227	59.2966	-717.046	0.214831	0.87158	717.046	0.590771	76
	Data	43386	225	338	2246	190.6	625	54.2182	59.2966	-748.124	0.21324	0.871433	748.124	0.58918	77
	Data	43955	237	329	2246	190.36	570	54.2045	59.2966	-779.202	0.211712	0.870995	779.202	0.587652	78
	Data	44522	206	357	2245	190.12	547	54.2182	59.2876	-792.198	0.210185	0.871302	792.198	0.586124	79
	Data	45089	222	342	2246	189.88	564	54.2136	59.2966	-782.592	0.208657	0.871287	782.592	0.584597	80
	Data	45656	237	329	2246	189.64	591	54.2045	59.2966	-767.336	0.207129	0.870995	767.336	0.583069	81
	Data	46222	209	355	2246	189.4	612	54.2136	59.2966	-755.47	0.205602	0.871287	755.47	0.581541	82
	Data	46789	235	331	2246	189.16	631	54.2045	59.2966	-744.734	0.204074	0.870995	744.734	0.580014	83
	Data	47355	244	324	2246	188.92	688	54.1955	59.2966	-712.526	0.202546	0.870703	712.526	0.578486	84
	Data	47921	232	336	2246	188.68	1240	54.1955	59.2966	-400.619	0.201018	0.870703	400.619	0.576958	85
	Data	48486	229	338	2246	188.45	1919	54.2	59.2966	-16.9515	0.199554	0.870849	16.9515	0.575494	86
	Data	49051	239	329	2246	188.21	1961	54.1955	59.2966	6.78058	0.198027	0.870703		0.573967	87
	Data	49617	212	354	2246	187.98	1963	54.2045	59.2966	7.91068	0.196563	0.870995		0.572503	88
	Data	50184	242	327	2246	187.74	1964	54.1909	59.2966	8.47573	0.195035	0.870557		0.570975	89
	Data	50753	249	321	2246	187.51	1965	54.1864	59.2966	9.04077	0.193571	0.870411		0.569511	90
	Data	51324	225	344	2246	187.27	1965	54.1909	59.2966	9.04077	0.192043	0.870557		0.567983	91
	Data	51894	233	337	2246	187.04	1965	54.1864	59.2966	9.04077	0.190579	0.870411		0.566519	92
	Data	52463	222	346	2245	186.8	1966	54.1955	59.2876	9.60582	0.189052	0.870572		0.564991	93
	Data	53031	236	332	2246	186.56	1966	54.1955	59.2966	9.60582	0.187524	0.870703		0.563464	94
	Data	53598	221	347	2246	186.32	1966	54.1955	59.2966	9.60582	0.185996	0.870703		0.561936	95
	Data	54164	220	348	2246	186.07	1967	54.1955	59.2966	10.1709	0.184405	0.870703		0.560345	96
	Data	54731	237	332	2246	185.83	1967	54.1909	59.2966	10.1709	0.182877	0.870557		0.558817	97
	Data	55297	224	345	2246	185.58	1968	54.1955	59.2966	10.7359	0.181286	0.870703		0.557226	98
	Data	55863	229	339	2246	185.33	1967	54.1955	59.2966	10.1709	0.179694	0.870703		0.555634	99
	Data	56430	244	328	2245	185.08	1967	54.1773	59.2876	10.1709	0.178103	0.869988		0.554043	100
	Data	56997	208	360	2246	184.84	1967	54.1955	59.2966	10.1709	0.176575	0.870703		0.552515	101
	Data	57563	222	347	2245	184.59	1968	54.1909	59.2876	10.7359	0.174984	0.870426		0.550924	102
	Data	58129	239	330	2246	184.34	1968	54.1909	59.2966	10.7359	0.173393	0.870557		0.549333	103
	Data	58694	224	346	2246	184.1	1968	54.1864	59.2966	10.7359	0.171865	0.870411		0.547805	104
	Data	59260	240	330	2246	183.85	1967	54.1818	59.2966	10.1709	0.170274	0.870265		0.546214	105
	Data	59825	237	333	2246	183.61	1967	54.1864	59.2966	10.1709	0.168746	0.870411		0.544686	106
	Data	60393	237	333	2246	183.37	1968	54.1864	59.2966	10.7359	0.167218	0.870411		0.543158	107
	Data	60962	226	344	2246	183.12	1968	54.1864	59.2966	10.7359	0.165627	0.870411		0.541567	108
	Data	61533	253	319	2246	182.87	1968	54.1773	59.2966	10.7359	0.164036	0.870119		0.539975	109
	Data	62104	229	341	2246	182.63	1968	54.1864	59.2966	10.7359	0.162508	0.870411		0.538448	110
	Data	62673	218	350	2246	182.35	1968	54.1955	59.2966	10.7359	0.160726	0.870703		0.536666	111
	Data	63240	255	318	2246	182.09	1968	54.1727	59.2966	10.7359	0.159071	0.869973		0.535011	112
	Data	63807	229	341	2246	181.85	1968	54.1864	59.2966	10.7359	0.157543	0.870411		0.533483	113
	Data	64374	219	350	2246	181.61	1968	54.1909	59.2966	10.7359	0.156015	0.870557		0.531955	114
	Data	64941	226	344	2246	181.3	1968	54.1864	59.2966	10.7359	0.154042	0.870411		0.529982	115
	Data	65507	241	331	2246	181.01	1969	54.1773	59.2966	11.301	0.152196	0.870119		0.528136	116
	Data	66073	224	346	2245	180.77	1968	54.1864	59.2966	10.7359	0.150668	0.870411		0.526608	117
	Data	66640	228	343	2246	180.54	1967	54.1818	59.2966	10.1709	0.149204	0.870265		0.525144	118
	Data	67206	228	342	2246	180.32	1968	54.1864	59.2966	10.7359	0.147804	0.870411		0.523744	119
	Data	67772	224	346	2246	180.1	1967	54.1864	59.2966	10.1709	0.146404	0.870411		0.522343	120
	Data	68337	227	343	2246	179.88	1968	54.1864	59.2966	10.7359	0.145003	0.870411		0.520943	121
	Data	68903	228	343	2246	179.66	1968	54.1818	59.2966	10.7359	0.143603	0.870265		0.519543	122
	Data	69469	216	354	2246	179.43	1967	54.1864	59.2966	10.1709	0.142139	0.870411		0.518079	123
	Data	70036	214	355	2245	179.22	1967	54.1909	59.2966	10.1709	0.140802	0.870557		0.516742	124
	Data	70606	235	337	2246	178.99	1967	54.1773	59.2966	10.1709	0.139338	0.870119		0.515278	125
	Data	71176	218	351	2246	178.77	1967	54.1909	59.2966	10.1709	0.137938	0.870557		0.513877	126
	Data	71747	216	354	2245	178.56	1968	54.1909	59.2876	10.7359	0.136601	0.870426		0.512541	127
	Data	72316	227	344	2245	178.34	1969	54.1818	59.2876	11.301	0.135201	0.870134		0.51114	128
	Data	72884	218	352	2246	178.13	1969	54.1864	59.2966	11.301	0.133864	0.870411		0.509804	129
	Data	73451	217	352	2246	177.92	1968	54.1909	59.2966	10.7359	0.132527	0.870557		0.508467	130
	Data	74018	248	325	2246	177.71	1967	54.1727	59.2966	10.1709	0.13119	0.869973		0.50713	131
	Data	74584	241	331	2246	177.5	1968	54.1773	59.2966	10.7359	0.129854	0.870119		0.505793	132
	Data	75151	225	345	2246	177.3	1967	54.1864	59.2966	10.1709	0.128581	0.870411		0.50452	133
	Data	75717	241	331	2246	177.1	1967	54.1773	59.2966	10.1709	0.127307	0.870119		0.503247	134
	Data	76283	233	339	2246	176.89	1968	54.1773	59.2966	10.7359	0.125971	0.870119		0.501911	135
	Data	76850	216	354	2246	176.69	1968	54.1864	59.2966	10.7359	0.124698	0.870411		0.500637	136
	Data	77416	215	355	2245	176.5	1968	54.1864	59.2876	10.7359	0.123488	0.87028		0.499428	137
	Data	77982	222	347	2246	176.31	1968	54.1909	59.2966	10.7359	0.122279	0.870557		0.498219	138
	Data	78548	223	348	2246	176.12	1968	54.1818	59.2966	10.7359	0.121069	0.870265		0.497009	139
	Data	79115	249	325	2246	175.93	1967	54.1682	59.2966	10.1709	0.11986	0.869827		0.4958	140
	Data	79681	240	332	2246	175.75	1967	54.1773	59.2966	10.1709	0.118714	0.870119		0.494654	141
	Data	80248	229	342	2246	175.57	1968	54.1864	59.2966	10.7359	0.117568	0.870411		0.493508	142
	Data	80814	214	355	2246	175.39	1967	54.1909	59.2966	10.1709	0.116423	0.870557		0.492363	143
	Data	81379	247	325	2246	175.22	1968	54.1727	59.2966	10.7359	0.115341	0.869973		0.49128	144
	Data	81945	208	360	2246	175.05	1967	54.1955	59.2966	10.1709	0.114258	0.870703		0.490198	145
	Data	82510	221	348	2246	174.88	1967	54.1909	59.2966	10.1709	0.113176	0.870557		0.489116	146
	Data	83076	227	343	2246	174.72	1967	54.1864	59.2966	10.1709	0.112158	0.870411		0.488098	147
	Data	83642	229	342	2246	174.56	1967	54.1864	59.2966	10.1709	0.111139	0.870411		0.487079	148
	Data	84209	225	344	2246	174.4	1966	54.1909	59.2966	9.60582	0.110121	0.870557		0.486061	149
	Data	84778	233	337	2246	174.24	1967	54.1864	59.2966	10.1709	0.109102	0.870411		0.485042	150
	Data	85349	218	350	2246	174.09	1967	54.1955	59.2966	10.1709	0.108148	0.870703		0.484088	151
	Data	85919	208	359	2246	173.94	1966	54.2	59.2966	9.60582	0.107193	0.870849		0.483133	152
	Data	86488	215	352	2246	173.8	1966	54.2	59.2966	9.60582	0.106302	0.870849		0.482242	153
	Data	87056	231	339	2246	173.65	1967	54.1864	59.2966	10.1709	0.105347	0.870411		0.481287	154
	Data	87623	231	339	2246	173.52	1967	54.1864	59.2966	10.1709	0.104519	0.870411		0.480459	155
	Data	88190	216	351	2246	173.38	1967	54.2	59.2966	10.1709	0.103628	0.870849		0.479568	156
	Data	88756	237	332	2245	173.25	1966	54.1909	59.2876	9.60582	0.102801	0.870426		0.478741	157
	Data	89322	224	344	2246	173.12	1967	54.1955	59.2966	10.1709	0.101973	0.870703		0.477913	158
	Data	89888	233	337	2246	173	1967	54.1864	59.2966	10.1709	0.101209	0.870411		0.477149	159
	Data	90454	217	350	2246	172.88	1966	54.2	59.2966	9.60582	0.100446	0.870849		0.476385	160
	Data	91019	221	347	2246	172.76	1966	54.1955	59.2966	9.60582	0.0996817	0.870703		0.475622	161
	Data	91585	214	354	2246	172.64	1965	54.2	59.2966	9.04077	0.0989179	0.870849		0.474858	162
	Data	92150	236	334	2246	172.53	1965	54.1909	59.2966	9.04077	0.0982177	0.870557		0.474158	163
	Data	92716	232	338	2246	172.42	1965	54.1864	59.2966	9.04077	0.0975175	0.870411		0.473457	164
	Data	93281	220	347	2246	172.32	1966	54.2	59.2966	9.60582	0.096881	0.870849		0.472821	165
	Data	93848	206	359	2246	172.21	1965	54.2091	59.2966	9.04077	0.0961808	0.871141		0.472121	166
	Data	94415	221	346	2246	172.11	1966	54.2	59.2966	9.60582	0.0955442	0.870849		0.471484	167
	Data	94983	245	325	2246	172.01	1966	54.1818	59.2966	9.60582	0.0949077	0.870265		0.470848	168
	Data	95552	222	345	2246	171.92	1965	54.2	59.2966	9.04077	0.0943348	0.870849		0.470275	169
	Data	96122	231	338	2246	171.82	1966	54.1909	59.2966	9.60582	0.0936983	0.870557		0.469638	170
	Data	96692	241	329	2246	171.73	1966	54.1864	59.2966	9.60582	0.0931254	0.870411		0.469065	171
	Data	97261	243	327	2246	171.64	1964	54.1864	59.2966	8.47573	0.0925525	0.870411		0.468492	172
	Data	97828	211	356	2246	171.55	1966	54.2	59.2966	9.60582	0.0919796	0.870849		0.467919	173
	Data	98395	222	346	2246	171.47	1965	54.1955	59.2966	9.04077	0.0914704	0.870703		0.46741	174
	Data	98961	239	330	2246	171.39	1965	54.1909	59.2966	9.04077	0.0909612	0.870557		0.466901	175
	Data	99527	218	350	2246	171.31	1965	54.1955	59.2966	9.04077	0.0904519	0.870703		0.466392	176
	Data	100094	226	342	2246	171.23	1966	54.1955	59.2966	9.60582	0.0899427	0.870703		0.465883	177
	Data	100660	236	333	2246	171.16	1965	54.1909	59.2966	9.04077	0.0894971	0.870557		0.465437	178
	Data	101226	207	358	2246	171.09	1966	54.2091	59.2966	9.60582	0.0890516	0.871141		0.464991	179
	Data	101792	228	339	2246	171.01	1966	54.2	59.2966	9.60582	0.0885423	0.870849		0.464482	180
	Data	102359	239	330	2246	170.94	1966	54.1909	59.2966	9.60582	0.0880968	0.870557		0.464037	181
	Data	102925	233	337	2245	170.88	1966	54.1864	59.2876	9.60582	0.0877148	0.87028		0.463655	182
	Data	103491	222	346	2246	170.81	1966	54.1955	59.2966	9.60582	0.0872693	0.870703		0.463209	183
	Data	104057	216	350	2246	170.75	1966	54.2045	59.2966	9.60582	0.0868873	0.870995		0.462827	184
	Data	104624	232	337	2246	170.68	1966	54.1909	59.2966	9.60582	0.0864418	0.870557		0.462382	185
	Data	105190	216	351	2246	170.62	1966	54.2	59.2966	9.60582	0.0860598	0.870849		0.462	186
	Data	105756	226	341	2246	170.57	1967	54.2	59.2966	10.1709	0.0857416	0.870849		0.461681	187
	Data	106322	222	346	2246	170.51	1967	54.1955	59.2966	10.1709	0.0853596	0.870703		0.461299	188
	Data	106889	228	340	2246	170.45	1966	54.1955	59.2966	9.60582	0.0849777	0.870703		0.460918	189
	Data	107455	217	351	2246	170.4	1967	54.2	59.2966	10.1709	0.0846595	0.870849		0.460599	190
	Data	108021	219	348	2246	170.34	1967	54.2	59.2966	10.1709	0.0842775	0.870849		0.460217	191
	Data	108588	226	342	2246	170.29	1967	54.1955	59.2966	10.1709	0.0839593	0.870703		0.459899	192
	Data	109154	226	341	2246	170.24	1967	54.2	59.2966	10.1709	0.083641	0.870849		0.459581	193
	Data	109720	239	330	2246	170.19	1968	54.1909	59.2966	10.7359	0.0833227	0.870557		0.459263	194
	Data	110286	232	337	2245	170.15	1967	54.1909	59.2876	10.1709	0.0830681	0.870426		0.459008	195
	Data	110852	212	354	2245	170.1	1968	54.2045	59.2876	10.7359	0.0827498	0.870864		0.45869	196
	Data	111417	224	343	2246	170.06	1968	54.2045	59.2966	10.7359	0.0824952	0.870995		0.458435	197
	Data	111983	238	330	2246	170.02	1967	54.1955	59.2966	10.1709	0.0822406	0.870703		0.45818	198
	Data	112548	225	342	2246	169.97	1968	54.2	59.2966	10.7359	0.0819223	0.870849		0.457862	199
	Data	113113	223	345	2246	169.93	1967	54.1955	59.2966	10.1709	0.0816677	0.870703		0.457608	200
	Data	113678	218	349	2246	169.89	1967	54.2	59.2966	10.1709	0.0814131	0.870849		0.457353	201
	Data	114243	228	339	2246	169.86	1969	54.2	59.2966	11.301	0.0812222	0.870849		0.457162	202
	Data	114808	235	333	2246	169.82	1968	54.1955	59.2966	10.7359	0.0809675	0.870703		0.456907	203
	Data	115374	234	334	2246	169.78	1968	54.1955	59.2966	10.7359	0.0807129	0.870703		0.456653	204
	Data	115939	229	339	2246	169.75	1968	54.1955	59.2966	10.7359	0.080522	0.870703		0.456462	205
	Data	116504	209	356	2246	169.71	1967	54.2091	59.2966	10.1709	0.0802673	0.871141		0.456207	206
	Data	117069	231	337	2246	169.68	1968	54.1955	59.2966	10.7359	0.0800764	0.870703		0.456016	207
	Data	117634	224	343	2246	169.65	1969	54.2	59.2966	11.301	0.0798854	0.870849		0.455825	208
	Data	118200	232	336	2245	169.62	1968	54.1955	59.2876	10.7359	0.0796945	0.870572		0.455634	209
	Data	118766	223	344	2246	169.59	1967	54.2	59.2966	10.1709	0.0795035	0.870849		0.455443	210
	Data	119331	227	340	2246	169.56	1968	54.2	59.2966	10.7359	0.0793125	0.870849		0.455252	211
	Data	119897	245	324	2246	169.53	1967	54.1909	59.2966	10.1709	0.0791216	0.870557		0.455061	212
	Data	120462	217	349	2246	169.51	1967	54.2045	59.2966	10.1709	0.0789943	0.870995		0.454934	213
	Data	121028	218	347	2246	169.48	1966	54.2091	59.2966	9.60582	0.0788033	0.871141		0.454743	214
	Data	121593	240	329	2245	169.46	1967	54.1909	59.2876	10.1709	0.078676	0.870426		0.454616	215
	Data	122158	219	346	2246	169.43	1968	54.2045	59.2966	10.7359	0.078485	0.870995		0.454425	216
	Data	122723	225	341	2246	169.41	1967	54.2045	59.2966	10.1709	0.0783577	0.870995		0.454298	217
	Data	123289	227	340	2246	169.39	1967	54.2	59.2966	10.1709	0.0782304	0.870849		0.45417	218
	Data	123855	231	337	2245	169.37	1967	54.1955	59.2876	10.1709	0.0781031	0.870572		0.454043	219
	Data	124421	227	339	2246	169.35	1966	54.2045	59.2966	9.60582	0.0779758	0.870995		0.453916	220
	Data	124988	240	329	2246	169.33	1967	54.1909	59.2966	10.1709	0.0778485	0.870557		0.453788	221
	Data	125558	232	336	2245	169.32	1967	54.1955	59.2876	10.1709	0.0777849	0.870572		0.453725	222
	Data	126128	205	359	2246	169.3	1967	54.2136	59.2966	10.1709	0.0776575	0.871287		0.453597	223
	Data	126699	219	348	2246	169.28	1966	54.2	59.2966	9.60582	0.0775302	0.870849		0.45347	224
	Data	127268	235	332	2246	169.27	1967	54.1955	59.2966	10.1709	0.0774666	0.870703		0.453406	225
	Data	127836	233	334	2246	169.25	1967	54.2	59.2966	10.1709	0.0773393	0.870849		0.453279	226
	Data	128404	239	328	2246	169.24	1966	54.2	59.2966	9.60582	0.0772756	0.870849		0.453215	227
	Data	128970	237	331	2246	169.22	1966	54.1955	59.2966	9.60582	0.0771483	0.870703		0.453088	228
	Data	129536	217	349	2246	169.21	1967	54.2045	59.2966	10.1709	0.0770847	0.870995		0.453025	229
	Data	130102	225	341	2246	169.2	1966	54.2045	59.2966	9.60582	0.077021	0.870995		0.452961	230
	Data	130668	232	336	2246	169.19	1966	54.1955	59.2966	9.60582	0.0769574	0.870703		0.452897	231
	Data	131234	226	341	2246	169.18	1967	54.2	59.2966	10.1709	0.0768937	0.870849		0.452834	232
	Data	131800	216	349	2246	169.16	1967	54.2091	59.2966	10.1709	0.0767664	0.871141		0.452706	233
	Data	132366	241	327	2246	169.15	1967	54.1955	59.2966	10.1709	0.0767027	0.870703		0.452643	234
	Data	132932	221	345	2246	169.14	1967	54.2045	59.2966	10.1709	0.0766391	0.870995		0.452579	235
	Data	133498	209	355	2246	169.13	1967	54.2136	59.2966	10.1709	0.0765754	0.871287		0.452515	236
	Data	134064	216	350	2246	169.12	1967	54.2045	59.2966	10.1709	0.0765118	0.870995		0.452452	237
	Data	134631	225	341	2246	169.11	1967	54.2045	59.2966	10.1709	0.0764481	0.870995		0.452388	238
	Data	135197	222	344	2245	169.1	1967	54.2045	59.2876	10.1709	0.0763845	0.870864		0.452324	239
	Data	135763	240	328	2246	169.09	1968	54.1955	59.2966	10.7359	0.0763208	0.870703		0.452261	240
	Data	136328	229	337	2246	169.08	1967	54.2045	59.2966	10.1709	0.0762572	0.870995		0.452197	241
	Data	136894	229	338	2246	169.07	1967	54.2	59.2966	10.1709	0.0761935	0.870849		0.452133	242
	Data	137461	203	361	2246	169.07	1967	54.2136	59.2966	10.1709	0.0761935	0.871287		0.452133	243
	Data	138027	225	341	2246	169.06	1967	54.2045	59.2966	10.1709	0.0761299	0.870995		0.45207	244
	Data	138593	219	347	2246	169.05	1968	54.2045	59.2966	10.7359	0.0760662	0.870995		0.452006	245
	Data	139158	206	358	2246	169.04	1967	54.2136	59.2966	10.1709	0.0760025	0.871287		0.451942	246
	Data	139724	225	341	2246	169.03	1968	54.2	59.2966	10.7359	0.0759389	0.870849		0.451879	247
	Data	140290	238	329	2246	169.02	1968	54.2	59.2966	10.7359	0.0758752	0.870849		0.451815	248
	Data	140856	225	341	2246	169.01	1968	54.2045	59.2966	10.7359	0.0758116	0.870995		0.451751	249
	Data	141422	218	347	2246	169	1969	54.2091	59.2966	11.301	0.0757479	0.871141		0.451688	250
	Data	141988	224	342	2245	168.99	1969	54.2045	59.2876	11.301	0.0756843	0.870864		0.451624	251
	Data	142554	214	352	2246	168.98	1969	54.2091	59.2966	11.301	0.0756206	0.871141		0.45156	252
	Data	143120	213	352	2246	168.97	1970	54.2091	59.2966	11.866	0.075557	0.871141		0.451497	253
	Data	143686	241	327	2246	168.96	1968	54.1955	59.2966	10.7359	0.0754933	0.870703		0.451433	254
	Data	144252	219	347	2245	168.95	1969	54.2045	59.2876	11.301	0.0754297	0.870864		0.45137	255
	Data	144818	232	336	2246	168.94	1969	54.1955	59.2966	11.301	0.075366	0.870703		0.451306	256
	Data	145384	222	344	2246	168.93	1969	54.2045	59.2966	11.301	0.0753024	0.870995		0.451242	257
	Data	145950	226	340	2245	168.93	1969	54.2045	59.2876	11.301	0.0753024	0.870864		0.451242	258
	Data	146515	208	357	2246	168.92	1970	54.2091	59.2966	11.866	0.0752387	0.871141		0.451179	259
	Data	147082	239	329	2246	168.91	1970	54.1955	59.2966	11.866	0.075175	0.870703		0.451115	260
	Data	147648	229	338	2246	168.91	1969	54.2	59.2966	11.301	0.075175	0.870849		0.451115	261
	Data	148214	218	348	2246	168.9	1970	54.2091	59.2966	11.866	0.0751114	0.871141		0.451051	262
	Data	148781	229	338	2246	168.89	1970	54.2	59.2966	11.866	0.0750477	0.870849		0.450988	263
	Data	149347	228	338	2246	168.89	1970	54.2045	59.2966	11.866	0.0750477	0.870995		0.450988	264
	Data	149913	208	357	2246	168.88	1970	54.2091	59.2966	11.866	0.0749841	0.871141		0.450924	265
	Data	150479	224	342	2245	168.87	1970	54.2045	59.2876	11.866	0.0749204	0.870864		0.45086	266
	Data	151046	224	342	2246	168.87	1970	54.2045	59.2966	11.866	0.0749204	0.870995		0.45086	267
	Data	151612	235	331	2246	168.86	1970	54.2	59.2966	11.866	0.0748568	0.870849		0.450797	268
	Data	152178	225	341	2246	168.86	1970	54.2045	59.2966	11.866	0.0748568	0.870995		0.450797	269
	Data	152745	225	342	2246	168.85	1970	54.2	59.2966	11.866	0.0747931	0.870849		0.450733	270
	Data	153311	212	353	2246	168.85	1970	54.2091	59.2966	11.866	0.0747931	0.871141		0.450733	271
	Data	153878	222	344	2246	168.84	1970	54.2045	59.2966	11.866	0.0747295	0.870995		0.450669	272
	Data	154444	228	339	2246	168.84	1970	54.2	59.2966	11.866	0.0747295	0.870849		0.450669	273
	Data	155011	221	345	2246	168.83	1970	54.2045	59.2966	11.866	0.0746658	0.870995		0.450606	274
	Data	155577	213	352	2246	168.83	1970	54.2091	59.2966	11.866	0.0746658	0.871141		0.450606	275
	Data	156144	231	334	2246	168.82	1970	54.2091	59.2966	11.866	0.0746022	0.871141		0.450542	276
	Data	156710	226	340	2246	168.82	1970	54.2045	59.2966	11.866	0.0746022	0.870995		0.450542	277
	Data	157276	221	344	2246	168.81	1970	54.2091	59.2966	11.866	0.0745385	0.871141		0.450478	278
	Data	157843	238	329	2246	168.81	1970	54.2	59.2966	11.866	0.0745385	0.870849		0.450478	279
	Data	158409	227	340	2245	168.81	1970	54.2	59.2876	11.866	0.0745385	0.870718		0.450478	280
	Data	158976	220	345	2246	168.8	1970	54.2091	59.2966	11.866	0.0744749	0.871141		0.450415	281
	Data	159542	237	332	2245	168.8	1970	54.1909	59.2966	11.866	0.0744749	0.870557		0.450415	282
	Data	160109	248	321	2246	168.79	1971	54.1909	59.2966	12.4311	0.0744112	0.870557		0.450351	283
	Data	160675	226	340	2245	168.79	1971	54.2045	59.2876	12.4311	0.0744112	0.870864		0.450351	284
	Data	161242	219	346	2246	168.78	1970	54.2091	59.2966	11.866	0.0743475	0.871141		0.450287	285
	Data	161808	235	332	2246	168.78	1970	54.2	59.2966	11.866	0.0743475	0.870849		0.450287	286
	Data	162375	222	343	2246	168.77	1971	54.2091	59.2966	12.4311	0.0742839	0.871141		0.450224	287
	Data	162941	226	341	2246	168.77	1970	54.2	59.2966	11.866	0.0742839	0.870849		0.450224	288
	Data	163508	244	325	2246	168.77	1970	54.1909	59.2966	11.866	0.0742839	0.870557		0.450224	289
	Data	164075	225	342	2246	168.76	1969	54.2	59.2966	11.301	0.0742202	0.870849		0.45016	290
	Data	164641	213	352	2245	168.76	1968	54.2091	59.2876	10.7359	0.0742202	0.87101		0.45016	291
	Data	165208	221	345	2246	168.75	1969	54.2045	59.2966	11.301	0.0741566	0.870995		0.450096	292
	Data	165774	244	325	2246	168.75	1970	54.1909	59.2966	11.866	0.0741566	0.870557		0.450096	293
	Data	166341	220	346	2246	168.74	1970	54.2045	59.2966	11.866	0.0740929	0.870995		0.450033	294
	Data	166908	222	344	2246	168.74	1970	54.2045	59.2966	11.866	0.0740929	0.870995		0.450033	295
	Data	167474	240	329	2246	168.74	1970	54.1909	59.2966	11.866	0.0740929	0.870557		0.450033	296
	Data	168041	213	352	2246	168.73	1970	54.2091	59.2966	11.866	0.0740293	0.871141		0.449969	297
	Data	168608	234	332	2246	168.73	1969	54.2045	59.2966	11.301	0.0740293	0.870995		0.449969	298
	Data	169174	240	327	2246	168.72	1968	54.2	59.2966	10.7359	0.0739656	0.870849		0.449905	299
	Data	169741	210	354	2246	168.72	1969	54.2136	59.2966	11.301	0.0739656	0.871287		0.449905	300
	Data	170307	225	341	2246	168.71	1969	54.2045	59.2966	11.301	0.073902	0.870995		0.449842	301
	Data	170873	244	324	2246	168.71	1968	54.1955	59.2966	10.7359	0.073902	0.870703		0.449842	302
	Data	171440	240	329	2246	168.7	1968	54.1909	59.2966	10.7359	0.0738383	0.870557		0.449778	303
	Data	0	0	0	0	0	0	0	0	-1101.28	-1	0	1101.28	-0.62406	304
	Data	0	0	0	0	0	0	0	0	-1101.28	-1	0	1101.28	-0.62406	305
	Data	0	0	0	0	0	0	0	0	-1101.28	-1	0	1101.28	-0.62406	306
	Data	0	0	0	0	0	0	0	0	-1101.28	-1	0	1101.28	-0.62406	307
	Data	0	0	0	0	0	0	0	0	-1101.28	-1	0	1101.28	-0.62406	308
	Data	0	0	0	0	0	0	0	0	-1101.28	-1	0	1101.28	-0.62406	309
	Data	0	0	0	0	0	0	0	0	-1101.28	-1	0	1101.28	-0.62406	310
	Data	0	0	0	0	0	0	0	0	-1101.28	-1	0	1101.28	-0.62406	311
	Data	0	0	0	0	0	0	0	0	-1101.28	-1	0	1101.28	-0.62406	312
	Data	0	0	0	0	0	0	0	0	-1101.28	-1	0	1101.28	-0.62406	313
	Data	0	0	0	0	0	0	0	0	-1101.28	-1	0	1101.28	-0.62406	314
	Data	0	0	0	0	0	0	0	0	-1101.28	-1	0	1101.28	-0.62406	315
	Data	0	0	0	0	0	0	0	0	-1101.28	-1	0	1101.28	-0.62406	316
	Data	0	0	0	0	0	0	0	0	-1101.28	-1	0	1101.28	-0.62406	317
	Data	0	0	0	0	0	0	0	0	-1101.28	-1	0	1101.28	-0.62406	318
	Data	0	0	0	0	0	0	0	0	-1101.28	-1	0	1101.28	-0.62406	319
	Data	0	0	0	0	0	0	0	0	-1101.28	-1	0	1101.28	-0.62406	320
	Data	0	0	0	0	0	0	0	0	-1101.28	-1	0	1101.28	-0.62406	321
	Data	0	0	0	0	0	0	0	0	-1101.28	-1	0	1101.28	-0.62406	322
	Data	0	0	0	0	0	0	0	0	-1101.28	-1	0	1101.28	-0.62406	323
	Data	0	0	0	0	0	0	0	0	-1101.28	-1	0	1101.28	-0.62406	324
	Data	0	0	0	0	0	0	0	0	-1101.28	-1	0	1101.28	-0.62406	325
	Data	0	0	0	0	0	0	0	0	-1101.28	-1	0	1101.28	-0.62406	326
	Data	0	0	0	0	0	0	0	0	-1101.28	-1	0	1101.28	-0.62406	327
	Data	0	0	0	0	0	0	0	0	-1101.28	-1	0	1101.28	-0.62406	328
	Data	0	0	0	0	0	0	0	0	-1101.28	-1	0	1101.28	-0.62406	329
	Data	0	0	0	0	0	0	0	0	-1101.28	-1	0	1101.28	-0.62406	330
	Data	0	0	0	0	0	0	0	0	-1101.28	-1	0	1101.28	-0.62406	331
	Data	0	0	0	0	0	0	0	0	-1101.28	-1	0	1101.28	-0.62406	332
	Data	0	0	0	0	0	0	0	0	-1101.28	-1	0	1101.28	-0.62406	333
	Data	0	0	0	0	0	0	0	0	-1101.28	-1	0	1101.28	-0.62406	334
	Data	0	0	0	0	0	0	0	0	-1101.28	-1	0	1101.28	-0.62406	335
	Data	0	0	0	0	0	0	0	0	-1101.28	-1	0	1101.28	-0.62406	336
	Data	0	0	0	0	0	0	0	0	-1101.28	-1	0	1101.28	-0.62406	337
	Data	0	0	0	0	0	0	0	0	-1101.28	-1	0	1101.28	-0.62406	338
	Data	0	0	0	0	0	0	0	0	-1101.28	-1	0	1101.28	-0.62406	339
	Data	0	0	0	0	0	0	0	0	-1101.28	-1	0	1101.28	-0.62406	340
	Data	0	0	0	0	0	0	0	0	-1101.28	-1	0	1101.28	-0.62406	341
	Data	0	0	0	0	0	0	0	0	-1101.28	-1	0	1101.28	-0.62406	342
	Data	0	0	0	0	0	0	0	0	-1101.28	-1	0	1101.28	-0.62406	343
	Data	0	0	0	0	0	0	0	0	-1101.28	-1	0	1101.28	-0.62406	344
	Data	0	0	0	0	0	0	0	0	-1101.28	-1	0	1101.28	-0.62406	345
	Data	0	0	0	0	0	0	0	0	-1101.28	-1	0	1101.28	-0.62406	346
	Data	0	0	0	0	0	0	0	0	-1101.28	-1	0	1101.28	-0.62406	347
	Data	0	0	0	0	0	0	0	0	-1101.28	-1	0	1101.28	-0.62406	348
	Data	0	0	0	0	0	0	0	0	-1101.28	-1	0	1101.28	-0.62406	349
	Data	0	0	0	0	0	0	0	0	-1101.28	-1	0	1101.28	-0.62406	350
	Data	0	0	0	0	0	0	0	0	-1101.28	-1	0	1101.28	-0.62406	351
	Data	0	0	0	0	0	0	0	0	-1101.28	-1	0	1101.28	-0.62406	352
	Data	0	0	0	0	0	0	0	0	-1101.28	-1	0	1101.28	-0.62406	353
	Data	0	0	0	0	0	0	0	0	-1101.28	-1	0	1101.28	-0.62406	354
	Data	0	0	0	0	0	0	0	0	-1101.28	-1	0	1101.28	-0.62406	355
	Data	0	0	0	0	0	0	0	0	-1101.28	-1	0	1101.28	-0.62406	356
	Data	0	0	0	0	0	0	0	0	-1101.28	-1	0	1101.28	-0.62406	357
	Data	0	0	0	0	0	0	0	0	-1101.28	-1	0	1101.28	-0.62406	358
	Data	0	0	0	0	0	0	0	0	-1101.28	-1	0	1101.28	-0.62406	359
	Data	0	0	0	0	0	0	0	0	-1101.28	-1	0	1101.28	-0.62406	360
	Data	0	0	0	0	0	0	0	0	-1101.28	-1	0	1101.28	-0.62406	361
	Data	0	0	0	0	0	0	0	0	-1101.28	-1	0	1101.28	-0.62406	362
	Data	0	0	0	0	0	0	0	0	-1101.28	-1	0	1101.28	-0.62406	363
	Data	0	0	0	0	0	0	0	0	-1101.28	-1	0	1101.28	-0.62406	364
	Data	0	0	0	0	0	0	0	0	-1101.28	-1	0	1101.28	-0.62406	365
	Data	0	0	0	0	0	0	0	0	-1101.28	-1	0	1101.28	-0.62406	366
	Data	0	0	0	0	0	0	0	0	-1101.28	-1	0	1101.28	-0.62406	367
	Data	0	0	0	0	0	0	0	0	-1101.28	-1	0	1101.28	-0.62406	368
	Data	0	0	0	0	0	0	0	0	-1101.28	-1	0	1101.28	-0.62406	369
	Data	0	0	0	0	0	0	0	0	-1101.28	-1	0	1101.28	-0.62406	370
	Data	0	0	0	0	0	0	0	0	-1101.28	-1	0	1101.28	-0.62406	371
	Data	0	0	0	0	0	0	0	0	-1101.28	-1	0	1101.28	-0.62406	372
	Data	0	0	0	0	0	0	0	0	-1101.28	-1	0	1101.28	-0.62406	373
	Data	0	0	0	0	0	0	0	0	-1101.28	-1	0	1101.28	-0.62406	374
	Data	0	0	0	0	0	0	0	0	-1101.28	-1	0	1101.28	-0.62406	375
	Data	0	0	0	0	0	0	0	0	-1101.28	-1	0	1101.28	-0.62406	376
	Data	0	0	0	0	0	0	0	0	-1101.28	-1	0	1101.28	-0.62406	377
	Data	0	0	0	0	0	0	0	0	-1101.28	-1	0	1101.28	-0.62406	378
	Data	0	0	0	0	0	0	0	0	-1101.28	-1	0	1101.28	-0.62406	379
	Data	0	0	0	0	0	0	0	0	-1101.28	-1	0	1101.28	-0.62406	380
	Data	0	0	0	0	0	0	0	0	-1101.28	-1	0	1101.28	-0.62406	381
	Data	0	0	0	0	0	0	0	0	-1101.28	-1	0	1101.28	-0.62406	382
	Data	0	0	0	0	0	0	0	0	-1101.28	-1	0	1101.28	-0.62406	383
	Data	0	0	0	0	0	0	0	0	-1101.28	-1	0	1101.28	-0.62406	384
	Data	0	0	0	0	0	0	0	0	-1101.28	-1	0	1101.28	-0.62406	385
	Data	0	0	0	0	0	0	0	0	-1101.28	-1	0	1101.28	-0.62406	386
	Data	0	0	0	0	0	0	0	0	-1101.28	-1	0	1101.28	-0.62406	387
	Data	0	0	0	0	0	0	0	0	-1101.28	-1	0	1101.28	-0.62406	388
	Data	0	0	0	0	0	0	0	0	-1101.28	-1	0	1101.28	-0.62406	389
	Data	0	0	0	0	0	0	0	0	-1101.28	-1	0	1101.28	-0.62406	390
	Data	0	0	0	0	0	0	0	0	-1101.28	-1	0	1101.28	-0.62406	391
	Data	0	0	0	0	0	0	0	0	-1101.28	-1	0	1101.28	-0.62406	392
	Data	0	0	0	0	0	0	0	0	-1101.28	-1	0	1101.28	-0.62406	393
	Data	0	0	0	0	0	0	0	0	-1101.28	-1	0	1101.28	-0.62406	394
	Data	0	0	0	0	0	0	0	0	-1101.28	-1	0	1101.28	-0.62406	395
	Data	0	0	0	0	0	0	0	0	-1101.28	-1	0	1101.28	-0.62406	396
	Data	0	0	0	0	0	0	0	0	-1101.28	-1	0	1101.28	-0.62406	397
	Data	0	0	0	0	0	0	0	0	-1101.28	-1	0	1101.28	-0.62406	398
	Data	0	0	0	0	0	0	0	0	-1101.28	-1	0	1101.28	-0.62406	399
	Data	0	0	0	0	0	0	0	0	-1101.28	-1	0	1101.28	-0.62406	400
	Data	0	0	0	0	0	0	0	0	-1101.28	-1	0	1101.28	-0.62406	401
	Data	0	0	0	0	0	0	0	0	-1101.28	-1	0	1101.28	-0.62406	402
	Data	0	0	0	0	0	0	0	0	-1101.28	-1	0	1101.28	-0.62406	403
	Data	0	0	0	0	0	0	0	0	-1101.28	-1	0	1101.28	-0.62406	404
	Data	0	0	0	0	0	0	0	0	-1101.28	-1	0	1101.28	-0.62406	405
	Data	0	0	0	0	0	0	0	0	-1101.28	-1	0	1101.28	-0.62406	406
	Data	0	0	0	0	0	0	0	0	-1101.28	-1	0	1101.28	-0.62406	407
	Data	0	0	0	0	0	0	0	0	-1101.28	-1	0	1101.28	-0.62406	408
	Data	0	0	0	0	0	0	0	0	-1101.28	-1	0	1101.28	-0.62406	409
	Data	0	0	0	0	0	0	0	0	-1101.28	-1	0	1101.28	-0.62406	410
	Data	0	0	0	0	0	0	0	0	-1101.28	-1	0	1101.28	-0.62406	411
	Data	0	0	0	0	0	0	0	0	-1101.28	-1	0	1101.28	-0.62406	412
	Data	0	0	0	0	0	0	0	0	-1101.28	-1	0	1101.28	-0.62406	413
	Data	0	0	0	0	0	0	0	0	-1101.28	-1	0	1101.28	-0.62406	414
	Data	0	0	0	0	0	0	0	0	-1101.28	-1	0	1101.28	-0.62406	415
	Data	0	0	0	0	0	0	0	0	-1101.28	-1	0	1101.28	-0.62406	416
	Data	0	0	0	0	0	0	0	0	-1101.28	-1	0	1101.28	-0.62406	417
	Data	0	0	0	0	0	0	0	0	-1101.28	-1	0	1101.28	-0.62406	418
	Data	0	0	0	0	0	0	0	0	-1101.28	-1	0	1101.28	-0.62406	419
	Data	0	0	0	0	0	0	0	0	-1101.28	-1	0	1101.28	-0.62406	420
	Data	0	0	0	0	0	0	0	0	-1101.28	-1	0	1101.28	-0.62406	421
	Data	0	0	0	0	0	0	0	0	-1101.28	-1	0	1101.28	-0.62406	422
	Data	0	0	0	0	0	0	0	0	-1101.28	-1	0	1101.28	-0.62406	423
	Data	0	0	0	0	0	0	0	0	-1101.28	-1	0	1101.28	-0.62406	424
	Data	0	0	0	0	0	0	0	0	-1101.28	-1	0	1101.28	-0.62406	425
	Data	0	0	0	0	0	0	0	0	-1101.28	-1	0	1101.28	-0.62406	426
	Data	0	0	0	0	0	0	0	0	-1101.28	-1	0	1101.28	-0.62406	427
	Data	0	0	0	0	0	0	0	0	-1101.28	-1	0	1101.28	-0.62406	428
	Data	0	0	0	0	0	0	0	0	-1101.28	-1	0	1101.28	-0.62406	429
	Data	0	0	0	0	0	0	0	0	-1101.28	-1	0	1101.28	-0.62406	430
	Data	0	0	0	0	0	0	0	0	-1101.28	-1	0	1101.28	-0.62406	431
	Data	0	0	0	0	0	0	0	0	-1101.28	-1	0	1101.28	-0.62406	432
	Data	0	0	0	0	0	0	0	0	-1101.28	-1	0	1101.28	-0.62406	433
	Data	0	0	0	0	0	0	0	0	-1101.28	-1	0	1101.28	-0.62406	434
	Data	0	0	0	0	0	0	0	0	-1101.28	-1	0	1101.28	-0.62406	435
	Data	0	0	0	0	0	0	0	0	-1101.28	-1	0	1101.28	-0.62406	436
	Data	0	0	0	0	0	0	0	0	-1101.28	-1	0	1101.28	-0.62406	437
	Data	0	0	0	0	0	0	0	0	-1101.28	-1	0	1101.28	-0.62406	438
	Data	0	0	0	0	0	0	0	0	-1101.28	-1	0	1101.28	-0.62406	439
	Data	0	0	0	0	0	0	0	0	-1101.28	-1	0	1101.28	-0.62406	440
	Data	0	0	0	0	0	0	0	0	-1101.28	-1	0	1101.28	-0.62406	441
	Data	0	0	0	0	0	0	0	0	-1101.28	-1	0	1101.28	-0.62406	442
	Data	0	0	0	0	0	0	0	0	-1101.28	-1	0	1101.28	-0.62406	443
	Data	0	0	0	0	0	0	0	0	-1101.28	-1	0	1101.28	-0.62406	444
	Data	0	0	0	0	0	0	0	0	-1101.28	-1	0	1101.28	-0.62406	445
	Data	0	0	0	0	0	0	0	0	-1101.28	-1	0	1101.28	-0.62406	446
	Data	0	0	0	0	0	0	0	0	-1101.28	-1	0	1101.28	-0.62406	447
	Data	0	0	0	0	0	0	0	0	-1101.28	-1	0	1101.28	-0.62406	448
	Data	0	0	0	0	0	0	0	0	-1101.28	-1	0	1101.28	-0.62406	449
	Data	0	0	0	0	0	0	0	0	-1101.28	-1	0	1101.28	-0.62406	450
	Data	0	0	0	0	0	0	0	0	-1101.28	-1	0	1101.28	-0.62406	451
	Data	0	0	0	0	0	0	0	0	-1101.28	-1	0	1101.28	-0.62406	452
	Data	0	0	0	0	0	0	0	0	-1101.28	-1	0	1101.28	-0.62406	453
	Data	0	0	0	0	0	0	0	0	-1101.28	-1	0	1101.28	-0.62406	454
	Data	0	0	0	0	0	0	0	0	-1101.28	-1	0	1101.28	-0.62406	455
	Data	0	0	0	0	0	0	0	0	-1101.28	-1	0	1101.28	-0.62406	456
	Data	0	0	0	0	0	0	0	0	-1101.28	-1	0	1101.28	-0.62406	457
	Data	0	0	0	0	0	0	0	0	-1101.28	-1	0	1101.28	-0.62406	458
	Data	0	0	0	0	0	0	0	0	-1101.28	-1	0	1101.28	-0.62406	459
	Data	0	0	0	0	0	0	0	0	-1101.28	-1	0	1101.28	-0.62406	460
	Data	0	0	0	0	0	0	0	0	-1101.28	-1	0	1101.28	-0.62406	461
	Data	0	0	0	0	0	0	0	0	-1101.28	-1	0	1101.28	-0.62406	462
	Data	0	0	0	0	0	0	0	0	-1101.28	-1	0	1101.28	-0.62406	463
	Data	0	0	0	0	0	0	0	0	-1101.28	-1	0	1101.28	-0.62406	464
	Data	0	0	0	0	0	0	0	0	-1101.28	-1	0	1101.28	-0.62406	465
	Data	0	0	0	0	0	0	0	0	-1101.28	-1	0	1101.28	-0.62406	466
	Data	0	0	0	0	0	0	0	0	-1101.28	-1	0	1101.28	-0.62406	467
	Data	0	0	0	0	0	0	0	0	-1101.28	-1	0	1101.28	-0.62406	468
	Data	0	0	0	0	0	0	0	0	-1101.28	-1	0	1101.28	-0.62406	469
	Data	0	0	0	0	0	0	0	0	-1101.28	-1	0	1101.28	-0.62406	470
	Data	0	0	0	0	0	0	0	0	-1101.28	-1	0	1101.28	-0.62406	471
	Data	0	0	0	0	0	0	0	0	-1101.28	-1	0	1101.28	-0.62406	472
	Data	0	0	0	0	0	0	0	0	-1101.28	-1	0	1101.28	-0.62406	473
	Data	0	0	0	0	0	0	0	0	-1101.28	-1	0	1101.28	-0.62406	474
	Data	0	0	0	0	0	0	0	0	-1101.28	-1	0	1101.28	-0.62406	475
	Data	0	0	0	0	0	0	0	0	-1101.28	-1	0	1101.28	-0.62406	476
	Data	0	0	0	0	0	0	0	0	-1101.28	-1	0	1101.28	-0.62406	477
	Data	0	0	0	0	0	0	0	0	-1101.28	-1	0	1101.28	-0.62406	478
	Data	0	0	0	0	0	0	0	0	-1101.28	-1	0	1101.28	-0.62406	479
	Data	0	0	0	0	0	0	0	0	-1101.28	-1	0	1101.28	-0.62406	480
	Data	0	0	0	0	0	0	0	0	-1101.28	-1	0	1101.28	-0.62406	481
	Data	0	0	0	0	0	0	0	0	-1101.28	-1	0	1101.28	-0.62406	482
	Data	0	0	0	0	0	0	0	0	-1101.28	-1	0	1101.28	-0.62406	483
	Data	0	0	0	0	0	0	0	0	-1101.28	-1	0	1101.28	-0.62406	484
	Data	0	0	0	0	0	0	0	0	-1101.28	-1	0	1101.28	-0.62406	485
	Data	0	0	0	0	0	0	0	0	-1101.28	-1	0	1101.28	-0.62406	486
	Data	0	0	0	0	0	0	0	0	-1101.28	-1	0	1101.28	-0.62406	487
	Data	0	0	0	0	0	0	0	0	-1101.28	-1	0	1101.28	-0.62406	488
	Data	0	0	0	0	0	0	0	0	-1101.28	-1	0	1101.28	-0.62406	489
	Data	0	0	0	0	0	0	0	0	-1101.28	-1	0	1101.28	-0.62406	490
	Data	0	0	0	0	0	0	0	0	-1101.28	-1	0	1101.28	-0.62406	491
	Data	0	0	0	0	0	0	0	0	-1101.28	-1	0	1101.28	-0.62406	492
	Data	0	0	0	0	0	0	0	0	-1101.28	-1	0	1101.28	-0.62406	493
	Data	0	0	0	0	0	0	0	0	-1101.28	-1	0	1101.28	-0.62406	494
	Data	0	0	0	0	0	0	0	0	-1101.28	-1	0	1101.28	-0.62406	495
	Data	0	0	0	0	0	0	0	0	-1101.28	-1	0	1101.28	-0.62406	496
	Data	0	0	0	0	0	0	0	0	-1101.28	-1	0	1101.28	-0.62406	497
	Data	0	0	0	0	0	0	0	0	-1101.28	-1	0	1101.28	-0.62406	498
	Data	0	0	0	0	0	0	0	0	-1101.28	-1	0	1101.28	-0.62406	499
	Data	0	0	0	0	0	0	0	0	-1101.28	-1	0	1101.28	-0.62406	500
	Data	0	0	0	0	0	0	0	0	-1101.28	-1	0	1101.28	-0.62406	501
	Data	0	0	0	0	0	0	0	0	-1101.28	-1	0	1101.28	-0.62406	502
	Data	0	0	0	0	0	0	0	0	-1101.28	-1	0	1101.28	-0.62406	503
	Data	0	0	0	0	0	0	0	0	-1101.28	-1	0	1101.28	-0.62406	504
	Data	0	0	0	0	0	0	0	0	-1101.28	-1	0	1101.28	-0.62406	505
	Data	0	0	0	0	0	0	0	0	-1101.28	-1	0	1101.28	-0.62406	506
	Data	0	0	0	0	0	0	0	0	-1101.28	-1	0	1101.28	-0.62406	507
	Data	0	0	0	0	0	0	0	0	-1101.28	-1	0	1101.28	-0.62406	508
	Data	0	0	0	0	0	0	0	0	-1101.28	-1	0	1101.28	-0.62406	509
	Data	0	0	0	0	0	0	0	0	-1101.28	-1	0	1101.28	-0.62406	510
	Data	0	0	0	0	0	0	0	0	-1101.28	-1	0	1101.28	-0.62406	511
	Data	0	0	0	0	0	0	0	0	-1101.28	-1	0	1101.28	-0.62406	512
	Data	0	0	0	0	0	0	0	0	-1101.28	-1	0	1101.28	-0.62406	513
	Data	0	0	0	0	0	0	0	0	-1101.28	-1	0	1101.28	-0.62406	514
	Data	0	0	0	0	0	0	0	0	-1101.28	-1	0	1101.28	-0.62406	515
	Data	0	0	0	0	0	0	0	0	-1101.28	-1	0	1101.28	-0.62406	516
	Data	0	0	0	0	0	0	0	0	-1101.28	-1	0	1101.28	-0.62406	517
	Data	0	0	0	0	0	0	0	0	-1101.28	-1	0	1101.28	-0.62406	518
	Data	0	0	0	0	0	0	0	0	-1101.28	-1	0	1101.28	-0.62406	519
	Data	0	0	0	0	0	0	0	0	-1101.28	-1	0	1101.28	-0.62406	520
	Data	0	0	0	0	0	0	0	0	-1101.28	-1	0	1101.28	-0.62406	521
	Data	0	0	0	0	0	0	0	0	-1101.28	-1	0	1101.28	-0.62406	522
	Data	0	0	0	0	0	0	0	0	-1101.28	-1	0	1101.28	-0.62406	523
	Data	0	0	0	0	0	0	0	0	-1101.28	-1	0	1101.28	-0.62406	524
	Data	0	0	0	0	0	0	0	0	-1101.28	-1	0	1101.28	-0.62406	525
	Data	0	0	0	0	0	0	0	0	-1101.28	-1	0	1101.28	-0.62406	526
	Data	0	0	0	0	0	0	0	0	-1101.28	-1	0	1101.28	-0.62406	527
	Data	0	0	0	0	0	0	0	0	-1101.28	-1	0	1101.28	-0.62406	528
	Data	0	0	0	0	0	0	0	0	-1101.28	-1	0	1101.28	-0.62406	529
	Data	0	0	0	0	0	0	0	0	-1101.28	-1	0	1101.28	-0.62406	530
	Data	0	0	0	0	0	0	0	0	-1101.28	-1	0	1101.28	-0.62406	531
	Data	0	0	0	0	0	0	0	0	-1101.28	-1	0	1101.28	-0.62406	532
	Data	0	0	0	0	0	0	0	0	-1101.28	-1	0	1101.28	-0.62406	533
	Data	0	0	0	0	0	0	0	0	-1101.28	-1	0	1101.28	-0.62406	534
	Data	0	0	0	0	0	0	0	0	-1101.28	-1	0	1101.28	-0.62406	535
	Data	0	0	0	0	0	0	0	0	-1101.28	-1	0	1101.28	-0.62406	536
	Data	0	0	0	0	0	0	0	0	-1101.28	-1	0	1101.28	-0.62406	537
	Data	0	0	0	0	0	0	0	0	-1101.28	-1	0	1101.28	-0.62406	538
	Data	0	0	0	0	0	0	0	0	-1101.28	-1	0	1101.28	-0.62406	539
	Data	0	0	0	0	0	0	0	0	-1101.28	-1	0	1101.28	-0.62406	540
	Data	0	0	0	0	0	0	0	0	-1101.28	-1	0	1101.28	-0.62406	541
	Data	0	0	0	0	0	0	0	0	-1101.28	-1	0	1101.28	-0.62406	542
	Data	0	0	0	0	0	0	0	0	-1101.28	-1	0	1101.28	-0.62406	543
	Data	0	0	0	0	0	0	0	0	-1101.28	-1	0	1101.28	-0.62406	544
	Data	0	0	0	0	0	0	0	0	-1101.28	-1	0	1101.28	-0.62406	545
	Data	0	0	0	0	0	0	0	0	-1101.28	-1	0	1101.28	-0.62406	546
	Data	0	0	0	0	0	0	0	0	-1101.28	-1	0	1101.28	-0.62406	547
	Data	0	0	0	0	0	0	0	0	-1101.28	-1	0	1101.28	-0.62406	548
	Data	0	0	0	0	0	0	0	0	-1101.28	-1	0	1101.28	-0.62406	549
	Data	0	0	0	0	0	0	0	0	-1101.28	-1	0	1101.28	-0.62406	550
	Data	0	0	0	0	0	0	0	0	-1101.28	-1	0	1101.28	-0.62406	551
	Data	0	0	0	0	0	0	0	0	-1101.28	-1	0	1101.28	-0.62406	552
	Data	0	0	0	0	0	0	0	0	-1101.28	-1	0	1101.28	-0.62406	553
	Data	0	0	0	0	0	0	0	0	-1101.28	-1	0	1101.28	-0.62406	554
	Data	0	0	0	0	0	0	0	0	-1101.28	-1	0	1101.28	-0.62406	555
	Data	0	0	0	0	0	0	0	0	-1101.28	-1	0	1101.28	-0.62406	556
	Data	0	0	0	0	0	0	0	0	-1101.28	-1	0	1101.28	-0.62406	557
	Data	0	0	0	0	0	0	0	0	-1101.28	-1	0	1101.28	-0.62406	558
	Data	0	0	0	0	0	0	0	0	-1101.28	-1	0	1101.28	-0.62406	559
	Data	0	0	0	0	0	0	0	0	-1101.28	-1	0	1101.28	-0.62406	560
	Data	0	0	0	0	0	0	0	0	-1101.28	-1	0	1101.28	-0.62406	561
	Data	0	0	0	0	0	0	0	0	-1101.28	-1	0	1101.28	-0.62406	562
	Data	0	0	0	0	0	0	0	0	-1101.28	-1	0	1101.28	-0.62406	563
	Data	0	0	0	0	0	0	0	0	-1101.28	-1	0	1101.28	-0.62406	564
	Data	0	0	0	0	0	0	0	0	-1101.28	-1	0	1101.28	-0.62406	565
	Data	0	0	0	0	0	0	0	0	-1101.28	-1	0	1101.28	-0.62406	566
	Data	0	0	0	0	0	0	0	0	-1101.28	-1	0	1101.28	-0.62406	567
	Data	0	0	0	0	0	0	0	0	-1101.28	-1	0	1101.28	-0.62406	568
	Data	0	0	0	0	0	0	0	0	-1101.28	-1	0	1101.28	-0.62406	569
	Data	0	0	0	0	0	0	0	0	-1101.28	-1	0	1101.28	-0.62406	570
	Data	0	0	0	0	0	0	0	0	-1101.28	-1	0	1101.28	-0.62406	571
	Data	0	0	0	0	0	0	0	0	-1101.28	-1	0	1101.28	-0.62406	572
	Data	0	0	0	0	0	0	0	0	-1101.28	-1	0	1101.28	-0.62406	573
	Data	0	0	0	0	0	0	0	0	-1101.28	-1	0	1101.28	-0.62406	574
	Data	0	0	0	0	0	0	0	0	-1101.28	-1	0	1101.28	-0.62406	575
	Data	0	0	0	0	0	0	0	0	-1101.28	-1	0	1101.28	-0.62406	576
	Data	0	0	0	0	0	0	0	0	-1101.28	-1	0	1101.28	-0.62406	577
	Data	0	0	0	0	0	0	0	0	-1101.28	-1	0	1101.28	-0.62406	578
	Data	0	0	0	0	0	0	0	0	-1101.28	-1	0	1101.28	-0.62406	579
	Data	0	0	0	0	0	0	0	0	-1101.28	-1	0	1101.28	-0.62406	580
	Data	0	0	0	0	0	0	0	0	-1101.28	-1	0	1101.28	-0.62406	581
	Data	0	0	0	0	0	0	0	0	-1101.28	-1	0	1101.28	-0.62406	582
	Data	0	0	0	0	0	0	0	0	-1101.28	-1	0	1101.28	-0.62406	583
	Data	0	0	0	0	0	0	0	0	-1101.28	-1	0	1101.28	-0.62406	584
	Data	0	0	0	0	0	0	0	0	-1101.28	-1	0	1101.28	-0.62406	585
	Data	0	0	0	0	0	0	0	0	-1101.28	-1	0	1101.28	-0.62406	586
	Data	0	0	0	0	0	0	0	0	-1101.28	-1	0	1101.28	-0.62406	587
	Data	0	0	0	0	0	0	0	0	-1101.28	-1	0	1101.28	-0.62406	588
	Data	0	0	0	0	0	0	0	0	-1101.28	-1	0	1101.28	-0.62406	589
	Data	0	0	0	0	0	0	0	0	-1101.28	-1	0	1101.28	-0.62406	590
	Data	0	0	0	0	0	0	0	0	-1101.28	-1	0	1101.28	-0.62406	591
	Data	0	0	0	0	0	0	0	0	-1101.28	-1	0	1101.28	-0.62406	592
	Data	0	0	0	0	0	0	0	0	-1101.28	-1	0	1101.28	-0.62406	593
	Data	0	0	0	0	0	0	0	0	-1101.28	-1	0	1101.28	-0.62406	594
	Data	0	0	0	0	0	0	0	0	-1101.28	-1	0	1101.28	-0.62406	595
	Data	0	0	0	0	0	0	0	0	-1101.28	-1	0	1101.28	-0.62406	596
	Data	0	0	0	0	0	0	0	0	-1101.28	-1	0	1101.28	-0.62406	597
	Data	0	0	0	0	0	0	0	0	-1101.28	-1	0	1101.28	-0.62406	598
	Data	0	0	0	0	0	0	0	0	-1101.28	-1	0	1101.28	-0.62406	599
	Data	0	0	0	0	0	0	0	0	-1101.28	-1	0	1101.28	-0.62406	600
	Data	0	0	0	0	0	0	0	0	-1101.28	-1	0	1101.28	-0.62406	601
	Data	0	0	0	0	0	0	0	0	-1101.28	-1	0	1101.28	-0.62406	602
	Data	0	0	0	0	0	0	0	0	-1101.28	-1	0	1101.28	-0.62406	603
	Data	0	0	0	0	0	0	0	0	-1101.28	-1	0	1101.28	-0.62406	604
	Data	0	0	0	0	0	0	0	0	-1101.28	-1	0	1101.28	-0.62406	605
	Data	0	0	0	0	0	0	0	0	-1101.28	-1	0	1101.28	-0.62406	606
	Data	0	0	0	0	0	0	0	0	-1101.28	-1	0	1101.28	-0.62406	607
	Data	0	0	0	0	0	0	0	0	-1101.28	-1	0	1101.28	-0.62406	608
	Data	0	0	0	0	0	0	0	0	-1101.28	-1	0	1101.28	-0.62406	609
	Data	0	0	0	0	0	0	0	0	-1101.28	-1	0	1101.28	-0.62406	610
	Data	0	0	0	0	0	0	0	0	-1101.28	-1	0	1101.28	-0.62406	611
	Data	0	0	0	0	0	0	0	0	-1101.28	-1	0	1101.28	-0.62406	612
	Data	0	0	0	0	0	0	0	0	-1101.28	-1	0	1101.28	-0.62406	613
	Data	0	0	0	0	0	0	0	0	-1101.28	-1	0	1101.28	-0.62406	614
	Data	0	0	0	0	0	0	0	0	-1101.28	-1	0	1101.28	-0.62406	615
	Data	0	0	0	0	0	0	0	0	-1101.28	-1	0	1101.28	-0.62406	616
	Data	0	0	0	0	0	0	0	0	-1101.28	-1	0	1101.28	-0.62406	617
	Data	0	0	0	0	0	0	0	0	-1101.28	-1	0	1101.28	-0.62406	618
	Data	0	0	0	0	0	0	0	0	-1101.28	-1	0	1101.28	-0.62406	619
	Data	0	0	0	0	0	0	0	0	-1101.28	-1	0	1101.28	-0.62406	620
	Data	0	0	0	0	0	0	0	0	-1101.28	-1	0	1101.28	-0.62406	621
	Data	0	0	0	0	0	0	0	0	-1101.28	-1	0	1101.28	-0.62406	622
	Data	0	0	0	0	0	0	0	0	-1101.28	-1	0	1101.28	-0.62406	623
	Data	0	0	0	0	0	0	0	0	-1101.28	-1	0	1101.28	-0.62406	624
	Data	0	0	0	0	0	0	0	0	-1101.28	-1	0	1101.28	-0.62406	625
	Data	0	0	0	0	0	0	0	0	-1101.28	-1	0	1101.28	-0.62406	626
	Data	0	0	0	0	0	0	0	0	-1101.28	-1	0	1101.28	-0.62406	627
	Data	0	0	0	0	0	0	0	0	-1101.28	-1	0	1101.28	-0.62406	628
	Data	0	0	0	0	0	0	0	0	-1101.28	-1	0	1101.28	-0.62406	629
	Data	0	0	0	0	0	0	0	0	-1101.28	-1	0	1101.28	-0.62406	630
	Data	0	0	0	0	0	0	0	0	-1101.28	-1	0	1101.28	-0.62406	631
	Data	0	0	0	0	0	0	0	0	-1101.28	-1	0	1101.28	-0.62406	632
	Data	0	0	0	0	0	0	0	0	-1101.28	-1	0	1101.28	-0.62406	633
	Data	0	0	0	0	0	0	0	0	-1101.28	-1	0	1101.28	-0.62406	634
	Data	0	0	0	0	0	0	0	0	-1101.28	-1	0	1101.28	-0.62406	635
	Data	0	0	0	0	0	0	0	0	-1101.28	-1	0	1101.28	-0.62406	636
	Data	0	0	0	0	0	0	0	0	-1101.28	-1	0	1101.28	-0.62406	637
	Data	0	0	0	0	0	0	0	0	-1101.28	-1	0	1101.28	-0.62406	638
	Data	0	0	0	0	0	0	0	0	-1101.28	-1	0	1101.28	-0.62406	639
	Data	0	0	0	0	0	0	0	0	-1101.28	-1	0	1101.28	-0.62406	640
	Data	0	0	0	0	0	0	0	0	-1101.28	-1	0	1101.28	-0.62406	641
	Data	0	0	0	0	0	0	0	0	-1101.28	-1	0	1101.28	-0.62406	642
	Data	0	0	0	0	0	0	0	0	-1101.28	-1	0	1101.28	-0.62406	643
	Data	0	0	0	0	0	0	0	0	-1101.28	-1	0	1101.28	-0.62406	644
	Data	0	0	0	0	0	0	0	0	-1101.28	-1	0	1101.28	-0.62406	645
	Data	0	0	0	0	0	0	0	0	-1101.28	-1	0	1101.28	-0.62406	646
	Data	0	0	0	0	0	0	0	0	-1101.28	-1	0	1101.28	-0.62406	647
	Data	0	0	0	0	0	0	0	0	-1101.28	-1	0	1101.28	-0.62406	648
	Data	0	0	0	0	0	0	0	0	-1101.28	-1	0	1101.28	-0.62406	649
	Data	0	0	0	0	0	0	0	0	-1101.28	-1	0	1101.28	-0.62406	650
	Data	0	0	0	0	0	0	0	0	-1101.28	-1	0	1101.28	-0.62406	651
	Data	0	0	0	0	0	0	0	0	-1101.28	-1	0	1101.28	-0.62406	652
	Data	0	0	0	0	0	0	0	0	-1101.28	-1	0	1101.28	-0.62406	653
	Data	0	0	0	0	0	0	0	0	-1101.28	-1	0	1101.28	-0.62406	654
	Data	0	0	0	0	0	0	0	0	-1101.28	-1	0	1101.28	-0.62406	655
	Data	0	0	0	0	0	0	0	0	-1101.28	-1	0	1101.28	-0.62406	656
	Data	0	0	0	0	0	0	0	0	-1101.28	-1	0	1101.28	-0.62406	657
	Data	0	0	0	0	0	0	0	0	-1101.28	-1	0	1101.28	-0.62406	658
	Data	0	0	0	0	0	0	0	0	-1101.28	-1	0	1101.28	-0.62406	659
	Data	0	0	0	0	0	0	0	0	-1101.28	-1	0	1101.28	-0.62406	660
	Data	0	0	0	0	0	0	0	0	-1101.28	-1	0	1101.28	-0.62406	661
	Data	0	0	0	0	0	0	0	0	-1101.28	-1	0	1101.28	-0.62406	662
	Data	0	0	0	0	0	0	0	0	-1101.28	-1	0	1101.28	-0.62406	663
	Data	0	0	0	0	0	0	0	0	-1101.28	-1	0	1101.28	-0.62406	664
	Data	0	0	0	0	0	0	0	0	-1101.28	-1	0	1101.28	-0.62406	665
	Data	0	0	0	0	0	0	0	0	-1101.28	-1	0	1101.28	-0.62406	666
	Data	0	0	0	0	0	0	0	0	-1101.28	-1	0	1101.28	-0.62406	667
	Data	0	0	0	0	0	0	0	0	-1101.28	-1	0	1101.28	-0.62406	668
	Data	0	0	0	0	0	0	0	0	-1101.28	-1	0	1101.28	-0.62406	669
	Data	0	0	0	0	0	0	0	0	-1101.28	-1	0	1101.28	-0.62406	670
	Data	0	0	0	0	0	0	0	0	-1101.28	-1	0	1101.28	-0.62406	671
	Data	0	0	0	0	0	0	0	0	-1101.28	-1	0	1101.28	-0.62406	672
	Data	0	0	0	0	0	0	0	0	-1101.28	-1	0	1101.28	-0.62406	673
	Data	0	0	0	0	0	0	0	0	-1101.28	-1	0	1101.28	-0.62406	674
	Data	0	0	0	0	0	0	0	0	-1101.28	-1	0	1101.28	-0.62406	675
	Data	0	0	0	0	0	0	0	0	-1101.28	-1	0	1101.28	-0.62406	676
	Data	0	0	0	0	0	0	0	0	-1101.28	-1	0	1101.28	-0.62406	677
	Data	0	0	0	0	0	0	0	0	-1101.28	-1	0	1101.28	-0.62406	678
	Data	0	0	0	0	0	0	0	0	-1101.28	-1	0	1101.28	-0.62406	679
	Data	0	0	0	0	0	0	0	0	-1101.28	-1	0	1101.28	-0.62406	680
	Data	0	0	0	0	0	0	0	0	-1101.28	-1	0	1101.28	-0.62406	681
	Data	0	0	0	0	0	0	0	0	-1101.28	-1	0	1101.28	-0.62406	682
	Data	0	0	0	0	0	0	0	0	-1101.28	-1	0	1101.28	-0.62406	683
	Data	0	0	0	0	0	0	0	0	-1101.28	-1	0	1101.28	-0.62406	684
	Data	0	0	0	0	0	0	0	0	-1101.28	-1	0	1101.28	-0.62406	685
	Data	0	0	0	0	0	0	0	0	-1101.28	-1	0	1101.28	-0.62406	686
	Data	0	0	0	0	0	0	0	0	-1101.28	-1	0	1101.28	-0.62406	687
	Data	0	0	0	0	0	0	0	0	-1101.28	-1	0	1101.28	-0.62406	688
	Data	0	0	0	0	0	0	0	0	-1101.28	-1	0	1101.28	-0.62406	689

## Sheet: Mod. WRC
1	W	h mesuré	h cell n°	Wma calc	wip	hip	hma=hmi	h modélisé	h mesur	SD h
2	0.329599	2.26019	2	0.013496	0.0759974	-4.11867	2.48156	-1.63712	2.26019	15.189
3	0.328008	2.26019	3	0.0134808	0.0744525	-3.51623	2.67251	-0.843718	2.26019	9.63427		0.171142
4	0.326798	1.69515	4	0.0134685	0.0732807	-3.04263	2.82731	-0.215326	1.69515	3.6499
5	0.325271	2.26019	5	0.013452	0.0718036	-2.42401	3.03559	0.611575	2.26019	2.71794			Mettre les valeurs lues sur le graphe
6	0.32387	2.82524	6	0.0134358	0.0704528	-1.83599	3.23983	1.40383	2.82524	2.0204			hip° (0 or …):	78	hPa
7	0.322597	3.39029	7	0.0134202	0.0692275	-1.28317	3.43726	2.15409	3.39029	1.5282			End of validity:	600	hPa
8	0.32126	3.95534	8	0.0134029	0.0679441	-0.683117	3.65737	2.97425	3.95534	0.962528			Coefma	1			0.227
9	0.319987	3.95534	9	0.0133854	0.0667249	-0.0921051	3.87992	3.78782	3.95534	0.0280629			Cible Solver	nbr data	Intervalle de modélisation
10	0.318651	4.52039	10	0.013366	0.0654481	0.549939	4.128	4.67794	4.52039	0.0248214			147.649	71	1	600
11	0.317377	4.52039	11	0.0133464	0.0642355	1.18284	4.37877	5.56161	4.52039	1.08414
12	0.316104	5.65048	12	0.0133257	0.0630265	1.83763	4.64455	6.48219	5.65048	0.691728
13	0.314768	6.21553	13	0.0133027	0.061761	2.54987	4.94072	7.49059	6.21553	1.62577			Parameter Determination
14	0.313431	7.34563	14	0.0132784	0.0604999	3.28866	5.25545	8.54411	7.34563	1.43635			Wsat kg/kg	0.320748	kL	46.9836
15	0.312031	7.91068	15	0.0132514	0.0591838	4.09258	5.60629	9.69887	7.91068	3.19763			F (=-E/A)	0.273173	WL	0.254209
16	0.31063	9.04077	16	0.0132227	0.0578729	4.92876	5.98009	10.9088	9.04077	3.48971			100*D	0.175978	Wipo	0.00132125
17	0.30923	10.1709	17	0.0131923	0.0565678	5.79894	6.37829	12.1772	10.1709	4.0255			Emi =	35.2368
18	0.307829	11.301	18	0.0131601	0.0552686	6.70498	6.80243	13.5074	11.301	4.86836			Cte hip°	78	Wip° sugg.	0.0220697
19	0.306365	12.9961	19	0.0131243	0.0539172	7.69268	7.2753	14.968	12.9961	3.88826
20	0.304901	14.1262	20	0.0130864	0.0525732	8.72413	7.78021	16.5043	14.1262	5.65552
21	0.303437	16.3864	21	0.0130461	0.051237	9.80189	8.31922	18.1211	16.3864	3.00919			Results
22	0.301973	18.0815	22	0.0130034	0.049909	10.9287	8.89448	19.8232	18.0815	3.03326			Wsat kg/kg	WmiSat kg/kg	WL	Wip°
23	0.300446	19.7767	23	0.0129561	0.0485326	12.1599	9.5359	21.6958	19.7767	3.6831			0.320748	0.240512	0.254209	0.00132125
24	0.298982	21.4718	24	0.012908	0.0472229	13.3963	10.1925	23.5888	21.4718	4.48139			Ema J/kg	Emi J/kg	kL	Cte hip°
25	0.297454	24.2971	25	0.0128549	0.0458668	14.7488	10.9242	25.673	24.2971	1.89327			0.228466	35.2368	46.9836	No signific.
26	0.295926	27.1223	26	0.0127986	0.0445219	16.1692	11.7065	27.8757	27.1223	0.567543
27	0.294335	29.3825	27	0.0127363	0.0431336	17.7256	12.5785	30.3041	29.3825	0.849325
28	0.292807	32.2078	28	0.0126731	0.0418136	19.2983	13.4741	32.7724	32.2078	0.318781			Calculs
29	0.291279	35.598	29	0.0126062	0.0405069	20.953	14.4305	35.3835	35.598	0.0460487			hip° cell n°	End cell n°	Val hmax	hmax cell n°
30	0.289688	38.4233	30	0.0125325	0.0391605	22.7696	15.4954	38.265	38.4233	0.025051			2	73	792.198	80
31	0.28816	41.8136	31	0.0124579	0.0378829	24.6088	16.5877	41.1965	41.8136	0.380818			E/A	Ema/A	E/Ema
32	0.286569	45.2039	32	0.0123759	0.0365684	26.6305	17.8028	44.4333	45.2039	0.593788			-0.273173	-0.00175978	155.232
33	0.284978	48.5942	33	0.0122894	0.0352715	28.7676	19.1015	47.8692	48.5942	0.525637			Wsat-F	delta	WM1	WM2
34	0.283386	52.5495	34	0.0121984	0.0339929	31.0282	20.4889	51.517	52.5495	1.06599			0.527382	0.0463579	0.28687	0.240512
35	0.281795	57.6349	35	0.0121027	0.0327335	33.4207	21.97	55.3907	57.6349	5.03666			WipSat =	Wip°sugg	W33kPa=	W100kPa=
36	0.280267	61.0252	36	0.0120063	0.0315434	35.8502	23.4851	59.3353	61.0252	2.85584			0.0674528	0.0220697	0.202671	0.145166
37	0.278676	66.1107	37	0.0119012	0.0303241	38.5285	25.1659	63.6945	66.1107	5.83802
38	0.277085	70.066	38	0.0117912	0.0291266	41.368	26.9569	68.3249	70.066	3.03139
39	0.275493	75.1514	39	0.0116763	0.0279517	44.3797	28.8641	73.2437	75.1514	3.63929
40	0.273902	80.2369	40	0.0115564	0.0268001	47.5756	30.8933	78.469	80.2369	3.12551
41	0.272311	85.8874	41	0.0114317	0.0256728	50.9686	33.0509	84.0195	85.8874	3.48892
42	0.270719	91.5378	42	0.011302	0.0245704	54.5722	35.3431	89.9152	91.5378	2.6329
43	0.269128	97.1883	43	0.0111676	0.0234937	58.4009	37.7761	96.177	97.1883	1.02281
44	0.267537	103.969	44	0.0110285	0.0224433	62.4701	40.3565	102.827	103.969	1.30482
45	0.265945	111.315	45	0.0108849	0.02142	66.7963	43.0906	109.887	111.315	2.0381
46	0.26429	118.095	46	0.0107308	0.0203849	71.5867	46.1041	117.691	118.095	0.163439
47	0.262699	125.441	47	0.0105784	0.0194184	76.4918	49.1719	125.664	125.441	0.0497161
48	0.261108	133.916	48	0.010422	0.0184805	81.7096	52.413	134.123	133.916	0.042492
49	0.259453	142.957	49	0.0102554	0.0175358	87.4898	55.9744	143.464	142.957	0.256965
50	0.257861	151.998	50	0.0100917	0.0166573	93.4099	59.5885	152.998	151.998	1.00078
51	0.256206	162.169	51	0.00991806	0.015775	99.9683	63.5509	163.519	162.169	1.82338
52	0.254615	172.905	52	0.00974827	0.0149569	106.685	67.563	174.248	172.905	1.80343
53	0.253024	183.641	53	0.00957601	0.0141685	113.828	71.779	185.607	183.641	3.86712
54	0.251369	196.637	54	0.00939462	0.0133801	121.738	76.3856	198.124	196.637	2.21093
55	0.249777	209.068	55	0.00921842	0.0126522	129.833	81.0339	210.867	209.068	3.23744
56	0.248122	223.759	56	0.00903371	0.0119264	138.791	86.1012	224.892	223.759	1.28338
57	0.246531	237.885	57	0.00885511	0.0112582	147.951	91.2023	239.153	237.885	1.60717
58	0.244876	253.707	58	0.00866871	0.0105939	158.077	96.75	254.827	253.707	1.25532
59	0.243221	270.658	59	0.00848206	0.00996024	168.847	102.55	271.397	270.658	0.545588
60	0.24163	288.175	60	0.00830272	0.00937935	179.841	108.367	288.208	288.175	0.00113256
61	0.240038	306.821	61	0.00812388	0.00882574	191.49	114.425	305.915	306.821	0.821641
62	0.238383	326.033	62	0.00793876	0.00827827	204.331	120.983	325.314	326.033	0.517505
63	0.236792	345.245	63	0.00776192	0.00777837	217.405	127.539	344.945	345.245	0.0899315
64	0.235201	366.716	64	0.00758653	0.00730375	231.222	134.344	365.566	366.716	1.32373
65	0.233609	387.623	65	0.00741286	0.00685364	245.806	141.4	387.206	387.623	0.174017
66	0.232018	411.355	66	0.00724117	0.00642726	261.185	148.707	409.892	411.355	2.13986
67	0.230426	434.522	67	0.00707168	0.00602381	277.381	156.27	433.65	434.522	0.760622
68	0.228835	459.384	68	0.00690459	0.00564246	294.414	164.087	458.502	459.384	0.779014
69	0.227244	484.246	69	0.00674011	0.00528237	312.305	172.162	484.467	484.246	0.0486824
70	0.225716	510.239	70	0.00658479	0.00495588	330.299	180.158	510.457	510.239	0.0476545
71	0.224188	537.926	71	0.00643214	0.00464744	349.108	188.392	537.5	537.926	0.181711
72	0.222597	566.178	72	0.00627608	0.00434452	369.573	197.225	566.797	566.178	0.382958
73	0.221069	594.996	73	0.00612917	0.00407058	390.06	205.95	596.01	594.996	1.02763
74	0.219478	623.813	74	0.00597925	0.00380199	412.275	215.296	627.571	623.813	14.1162
75	0.21795	654.326	75	0.00583837	0.00355946	434.434	224.516	658.95	654.326	21.378
76	0.216359	685.969	76	0.00569484	0.00332201	458.372	234.379	692.751	685.969	45.9947
77	0.214831	717.046	77	0.00556015	0.00310791	482.157	244.097	726.253	717.046	84.7698
78	0.21324	748.124	78	0.00542311	0.00289857	507.747	254.48	762.227	748.124	198.892
79	0.211712	779.202	79	0.00529466	0.00271005	533.065	264.7	797.766	779.202	344.624
80	0.210185	792.198	80	0.00516926	0.00253307	559.088	275.168	834.256	792.198	1768.86
81	0.208657	782.592	81	0.00504689	0.00236702	585.774	285.885	871.659	782.592	7932.91
82	0.207129	767.336	82	0.00492752	0.0022113	613.081	296.851	909.932	767.336	20333.7
83	0.205602	755.47	83	0.00481111	0.00206533	640.957	308.07	949.027	755.47	37464.3
84	0.204074	744.734	84	0.00469762	0.00192856	669.348	319.542	988.889	744.734	59611.9
85	0.202546	712.526	85	0.00458702	0.00180048	698.193	331.269	1029.46	712.526	100448
86	0.201018	400.619	86	0.00447924	0.00168057	727.428	343.253	1070.68	400.619	448982
87	0.199554	16.9515	87	0.00437856	0.00157288	755.748	354.981	1110.73	16.9515	1.19635e+06
88	0.198027		88	0.00427616	0.00146761	785.546	367.476	1153.02
89	0.196563		89	0.00418053	0.00137313	814.272	379.698	1193.97
90	0.195035		90	0.00408329	0.00128083	844.35	392.713	1237.06
91	0.193571		91	0.00399248	0.00119804	873.204	405.439	1278.64
92	0.192043		92	0.00390015	0.0011172	903.268	418.986	1322.25
93	0.190579		93	0.00381393	0.00104473	931.967	432.228	1364.2
94	0.189052		94	0.00372627	0.000973998	961.724	446.321	1408.04
95	0.187524		95	0.0036409	0.000907956	991.213	460.698	1451.91
96	0.185996		96	0.00355775	0.000846303	1020.36	475.363	1495.73
97	0.184405		97	0.00347343	0.000786447	1050.3	490.951	1541.25
98	0.182877		98	0.00339463	0.000732904	1078.55	506.22	1584.77
99	0.181286		99	0.00331471	0.000680941	1107.42	522.448	1629.87
100	0.179694		100	0.00323692	0.000632607	1135.65	539.011	1674.66
101	0.178103		101	0.00316121	0.000587657	1163.18	555.915	1719.1
102	0.176575		102	0.00309041	0.000547474	1188.92	572.471	1761.39
103	0.174984		103	0.00301857	0.000508501	1214.96	590.066	1805.02
104	0.173393		104	0.00294862	0.000472272	1240.18	608.023	1848.2
105	0.171865		105	0.00288317	0.000439897	1263.6	625.61	1889.21
106	0.170274		106	0.00281673	0.000408509	1287.14	644.302	1931.44
107	0.168746		107	0.00275455	0.000380467	1308.9	662.611	1971.51
108	0.167218		108	0.0026939	0.000354333	1329.84	681.286	2011.13
109	0.165627		109	0.00263229	0.000329003	1350.77	701.136	2051.91
110	0.164036		110	0.00257223	0.000305471	1370.8	721.403	2092.2
111	0.162508		111	0.00251598	0.000284454	1389.18	741.26	2130.44
112	0.160726		112	0.00245204	0.000261744	1409.59	764.936	2174.53
113	0.159071		113	0.00239425	0.000242274	1427.57	787.427	2214.99
114	0.157543		114	0.0023422	0.000225582	1443.33	808.632	2251.97
115	0.156015		115	0.00229136	0.000210035	1458.33	830.276	2288.6
116	0.154042		116	0.00222741	0.000191521	1476.59	858.9	2335.49
117	0.152196		117	0.00216929	0.000175676	1492.58	886.381	2378.96
118	0.150668		118	0.00212239	0.000163555	1505.03	909.655	2414.69
119	0.149204		119	0.00207843	0.000152722	1516.34	932.425	2448.77
120	0.147804		120	0.00203725	0.00014303	1526.6	954.643	2481.25
121	0.146404		121	0.0019969	0.000133951	1536.34	977.301	2513.64
122	0.145003		122	0.00195737	0.000125446	1545.57	1000.41	2545.98
123	0.143603		123	0.00191861	0.00011748	1554.31	1023.99	2578.3
124	0.142139		124	0.00187892	0.000109691	1562.96	1049.14	2612.1
125	0.140802		125	0.00184338	0.00010303	1570.42	1072.58	2643.01
126	0.139338		126	0.00180522	9.61966e-05	1578.16	1098.79	2676.94
127	0.137938		127	0.00176943	9.0084e-05	1585.14	1124.38	2709.52
128	0.136601		128	0.00173591	8.46112e-05	1591.44	1149.31	2740.75
129	0.135201		129	0.00170145	7.92334e-05	1597.68	1175.97	2773.65
130	0.133864		130	0.00166916	7.44187e-05	1603.31	1201.95	2805.26
131	0.132527		131	0.00163744	6.9896e-05	1608.63	1228.47	2837.09
132	0.13119		132	0.00160628	6.56478e-05	1613.66	1255.53	2869.19
133	0.129854		133	0.00157567	6.16574e-05	1618.41	1283.16	2901.57
134	0.128581		134	0.00154702	5.80825e-05	1622.69	1310.01	2932.71
135	0.127307		135	0.00151884	5.47146e-05	1626.75	1337.42	2964.16
136	0.125971		136	0.00148974	5.13879e-05	1630.77	1366.79	2997.56
137	0.124698		137	0.0014625	4.84078e-05	1634.39	1395.36	3029.76
138	0.123488		138	0.00143702	4.57366e-05	1637.65	1423.06	3060.71
139	0.122279		139	0.00141193	4.32128e-05	1640.74	1451.31	3092.05
140	0.121069		140	0.00138722	4.0828e-05	1643.68	1480.13	3123.81
141	0.11986		141	0.00136289	3.85748e-05	1646.46	1509.54	3155.99
142	0.118714		142	0.00134017	3.65549e-05	1648.96	1537.96	3186.91
143	0.117568		143	0.00131777	3.46406e-05	1651.33	1566.93	3218.27
144	0.116423		144	0.00129568	3.28265e-05	1653.59	1596.49	3250.08
145	0.115341		145	0.0012751	3.12005e-05	1655.62	1624.95	3280.56
146	0.114258		146	0.00125479	2.96549e-05	1657.55	1653.94	3311.49
147	0.113176		147	0.00123475	2.81859e-05	1659.39	1683.5	3342.89
148	0.112158		148	0.00121612	2.68698e-05	1661.04	1711.85	3372.89
149	0.111139		149	0.00119771	2.56151e-05	1662.62	1740.72	3403.34
150	0.110121		150	0.00117953	2.44189e-05	1664.13	1770.12	3434.25
151	0.109102		151	0.00116156	2.32786e-05	1665.57	1800.08	3465.65
152	0.108148		152	0.00114492	2.22579e-05	1666.86	1828.68	3495.55
153	0.107193		153	0.00112845	2.1282e-05	1668.1	1857.8	3525.9
154	0.106302		154	0.00111325	2.04097e-05	1669.2	1885.45	3554.65
155	0.105347		155	0.00109713	1.95148e-05	1670.34	1915.59	3585.93
156	0.104519		156	0.00108331	1.87709e-05	1671.29	1942.17	3613.45
157	0.103628		157	0.00106857	1.80016e-05	1672.27	1971.26	3643.53
158	0.102801		158	0.00105501	1.73154e-05	1673.14	1998.74	3671.88
159	0.101973		159	0.00104158	1.66554e-05	1673.98	2026.66	3700.64
160	0.101209		160	0.0010293	1.60685e-05	1674.73	2052.83	3727.57
161	0.100446		161	0.00101712	1.55022e-05	1675.46	2079.41	3754.87
162	0.0996817		162	0.00100504	1.49559e-05	1676.15	2106.4	3782.56
163	0.0989179		163	0.000993069	1.44289e-05	1676.83	2133.81	3810.64
164	0.0982177		164	0.000982183	1.39621e-05	1677.43	2159.31	3836.73
165	0.0975175		165	0.000971381	1.35104e-05	1678.01	2185.17	3863.18
166	0.096881		166	0.000961633	1.31124e-05	1678.52	2209.01	3887.53
167	0.0961808		167	0.000950989	1.26882e-05	1679.06	2235.61	3914.67
168	0.0955442		168	0.000941384	1.23145e-05	1679.54	2260.12	3939.66
169	0.0949077		169	0.000931845	1.19517e-05	1680.01	2284.96	3964.97
170	0.0943348		170	0.000923317	1.16344e-05	1680.41	2307.61	3988.02
171	0.0936983		171	0.000913903	1.12917e-05	1680.86	2333.1	4013.95
172	0.0931254		172	0.000905486	1.09919e-05	1681.24	2356.33	4037.58
173	0.0925525		173	0.00089712	1.07001e-05	1681.62	2379.86	4061.48
174	0.0919796		174	0.000888807	1.0416e-05	1681.98	2403.68	4085.67
175	0.0914704		175	0.000881459	1.01698e-05	1682.3	2425.11	4107.41
176	0.0909612		176	0.000874152	9.92942e-06	1682.61	2446.77	4129.38
177	0.0904519		177	0.000866885	9.69473e-06	1682.91	2468.69	4151.6
178	0.0899427		178	0.000859657	9.46558e-06	1683.21	2490.85	4174.05
179	0.0894971		179	0.000853364	9.26952e-06	1683.46	2510.44	4193.9
180	0.0890516		180	0.000847101	9.07753e-06	1683.71	2530.24	4213.95
181	0.0885423		181	0.000839979	8.86297e-06	1683.99	2553.1	4237.09
182	0.0880968		182	0.000833779	8.67939e-06	1684.22	2573.33	4257.55
183	0.0877148		183	0.000828488	8.52506e-06	1684.42	2590.83	4275.25
184	0.0872693		184	0.000822342	8.34848e-06	1684.65	2611.44	4296.09
185	0.0868873		185	0.000817097	8.20004e-06	1684.84	2629.27	4314.12
186	0.0864418		186	0.000811003	8.03019e-06	1685.06	2650.28	4335.34
187	0.0860598		187	0.000805803	7.88741e-06	1685.25	2668.46	4353.71
188	0.0857416		188	0.000801485	7.77036e-06	1685.4	2683.73	4369.13
189	0.0853596		189	0.000796323	7.6322e-06	1685.58	2702.21	4387.79
190	0.0849777		190	0.000791181	7.49649e-06	1685.75	2720.86	4406.61
191	0.0846595		191	0.000786912	7.38525e-06	1685.9	2736.53	4422.42
192	0.0842775		192	0.000781807	7.25393e-06	1686.07	2755.48	4441.55
193	0.0839593		193	0.000777569	7.14628e-06	1686.21	2771.41	4457.62
194	0.083641		194	0.000773344	7.04024e-06	1686.34	2787.46	4473.81
195	0.0833227		195	0.000769133	6.93576e-06	1686.48	2803.64	4490.12
196	0.0830681		196	0.000765774	6.8533e-06	1686.59	2816.67	4503.25
197	0.0827498		197	0.000761588	6.7516e-06	1686.72	2833.07	4519.78
198	0.0824952		198	0.000758249	6.67132e-06	1686.82	2846.28	4533.1
199	0.0822406		199	0.000754919	6.592e-06	1686.92	2859.57	4546.49
200	0.0819223		200	0.000750768	6.49418e-06	1687.05	2876.3	4563.35
201	0.0816677		201	0.000747457	6.41696e-06	1687.15	2889.78	4576.93
202	0.0814131		202	0.000744155	6.34067e-06	1687.25	2903.34	4590.59
203	0.0812222		203	0.000741684	6.28404e-06	1687.32	2913.57	4600.89
204	0.0809675		204	0.000738397	6.20933e-06	1687.42	2927.29	4614.7
205	0.0807129		205	0.000735118	6.1355e-06	1687.52	2941.09	4628.6
206	0.080522		206	0.000732665	6.08071e-06	1687.59	2951.49	4639.08
207	0.0802673		207	0.000729401	6.00841e-06	1687.68	2965.45	4653.13
208	0.0800764		208	0.000726958	5.95475e-06	1687.75	2975.97	4663.72
209	0.0798854		209	0.00072452	5.90157e-06	1687.82	2986.55	4674.36
210	0.0796945		210	0.000722087	5.84886e-06	1687.89	2997.17	4685.06
211	0.0795035		211	0.000719659	5.79663e-06	1687.96	3007.85	4695.8
212	0.0793125		212	0.000717235	5.74486e-06	1688.02	3018.57	4706.6
213	0.0791216		213	0.000714816	5.69356e-06	1688.09	3029.35	4717.44
214	0.0789943		214	0.000713206	5.65961e-06	1688.13	3036.57	4724.7
215	0.0788033		215	0.000710795	5.60906e-06	1688.2	3047.44	4735.63
216	0.078676		216	0.00070919	5.57562e-06	1688.24	3054.71	4742.95
217	0.078485		217	0.000706787	5.52582e-06	1688.31	3065.66	4753.97
218	0.0783577		218	0.000705187	5.49287e-06	1688.35	3073	4761.35
219	0.0782304		219	0.000703589	5.46012e-06	1688.39	3080.35	4768.75
220	0.0781031		220	0.000701993	5.42756e-06	1688.43	3087.74	4776.17
221	0.0779758		221	0.0007004	5.3952e-06	1688.48	3095.14	4783.62
222	0.0778485		222	0.000698808	5.36303e-06	1688.52	3102.57	4791.09
223	0.0777849		223	0.000698013	5.34702e-06	1688.54	3106.29	4794.83
224	0.0776575		224	0.000696424	5.31513e-06	1688.58	3113.76	4802.34
225	0.0775302		225	0.000694838	5.28344e-06	1688.62	3121.25	4809.87
226	0.0774666		226	0.000694045	5.26766e-06	1688.64	3125.01	4813.65
227	0.0773393		227	0.000692462	5.23625e-06	1688.68	3132.53	4821.22
228	0.0772756		228	0.000691671	5.22062e-06	1688.7	3136.31	4825.01
229	0.0771483		229	0.00069009	5.18949e-06	1688.74	3143.87	4832.62
230	0.0770847		230	0.000689301	5.174e-06	1688.76	3147.66	4836.43
231	0.077021		231	0.000688512	5.15855e-06	1688.78	3151.46	4840.25
232	0.0769574		232	0.000687723	5.14314e-06	1688.8	3155.27	4844.07
233	0.0768937		233	0.000686935	5.12779e-06	1688.82	3159.08	4847.9
234	0.0767664		234	0.000685361	5.09721e-06	1688.86	3166.72	4855.58
235	0.0767027		235	0.000684574	5.08199e-06	1688.88	3170.55	4859.43
236	0.0766391		236	0.000683788	5.06682e-06	1688.9	3174.38	4863.29
237	0.0765754		237	0.000683003	5.05169e-06	1688.92	3178.23	4867.15
238	0.0765118		238	0.000682218	5.03661e-06	1688.94	3182.08	4871.02
239	0.0764481		239	0.000681433	5.02157e-06	1688.96	3185.93	4874.89
240	0.0763845		240	0.000680649	5.00657e-06	1688.98	3189.79	4878.77
241	0.0763208		241	0.000679866	4.99162e-06	1689	3193.66	4882.66
242	0.0762572		242	0.000679083	4.97672e-06	1689.02	3197.54	4886.56
243	0.0761935		243	0.0006783	4.96186e-06	1689.04	3201.42	4890.46
244	0.0761935		244	0.0006783	4.96186e-06	1689.04	3201.42	4890.46
245	0.0761299		245	0.000677518	4.94704e-06	1689.06	3205.31	4894.36
246	0.0760662		246	0.000676737	4.93227e-06	1689.08	3209.2	4898.28
247	0.0760025		247	0.000675956	4.91755e-06	1689.1	3213.1	4902.2
248	0.0759389		248	0.000675175	4.90286e-06	1689.12	3217.01	4906.12
249	0.0758752		249	0.000674395	4.88822e-06	1689.13	3220.92	4910.06
250	0.0758116		250	0.000673616	4.87363e-06	1689.15	3224.84	4914
251	0.0757479		251	0.000672836	4.85908e-06	1689.17	3228.77	4917.94
252	0.0756843		252	0.000672058	4.84457e-06	1689.19	3232.7	4921.89
253	0.0756206		253	0.00067128	4.8301e-06	1689.21	3236.64	4925.85
254	0.075557		254	0.000670502	4.81568e-06	1689.23	3240.59	4929.82
255	0.0754933		255	0.000669725	4.8013e-06	1689.25	3244.54	4933.79
256	0.0754297		256	0.000668949	4.78696e-06	1689.27	3248.5	4937.77
257	0.075366		257	0.000668172	4.77267e-06	1689.28	3252.47	4941.76
258	0.0753024		258	0.000667397	4.75842e-06	1689.3	3256.44	4945.75
259	0.0753024		259	0.000667397	4.75842e-06	1689.3	3256.44	4945.75
260	0.0752387		260	0.000666622	4.74421e-06	1689.32	3260.43	4949.75
261	0.075175		261	0.000665847	4.73005e-06	1689.34	3264.41	4953.75
262	0.075175		262	0.000665847	4.73005e-06	1689.34	3264.41	4953.75
263	0.0751114		263	0.000665073	4.71592e-06	1689.36	3268.41	4957.76
264	0.0750477		264	0.000664299	4.70184e-06	1689.38	3272.41	4961.78
265	0.0750477		265	0.000664299	4.70184e-06	1689.38	3272.41	4961.78
266	0.0749841		266	0.000663526	4.6878e-06	1689.39	3276.42	4965.81
267	0.0749204		267	0.000662753	4.67381e-06	1689.41	3280.43	4969.84
268	0.0749204		268	0.000662753	4.67381e-06	1689.41	3280.43	4969.84
269	0.0748568		269	0.000661981	4.65985e-06	1689.43	3284.45	4973.88
270	0.0748568		270	0.000661981	4.65985e-06	1689.43	3284.45	4973.88
271	0.0747931		271	0.000661209	4.64594e-06	1689.45	3288.48	4977.93
272	0.0747931		272	0.000661209	4.64594e-06	1689.45	3288.48	4977.93
273	0.0747295		273	0.000660438	4.63206e-06	1689.47	3292.51	4981.98
274	0.0747295		274	0.000660438	4.63206e-06	1689.47	3292.51	4981.98
275	0.0746658		275	0.000659667	4.61823e-06	1689.49	3296.56	4986.04
276	0.0746658		276	0.000659667	4.61823e-06	1689.49	3296.56	4986.04
277	0.0746022		277	0.000658897	4.60444e-06	1689.5	3300.6	4990.11
278	0.0746022		278	0.000658897	4.60444e-06	1689.5	3300.6	4990.11
279	0.0745385		279	0.000658127	4.5907e-06	1689.52	3304.66	4994.18
280	0.0745385		280	0.000658127	4.5907e-06	1689.52	3304.66	4994.18
281	0.0745385		281	0.000658127	4.5907e-06	1689.52	3304.66	4994.18
282	0.0744749		282	0.000657358	4.57699e-06	1689.54	3308.72	4998.26
283	0.0744749		283	0.000657358	4.57699e-06	1689.54	3308.72	4998.26
284	0.0744112		284	0.000656589	4.56332e-06	1689.56	3312.79	5002.35
285	0.0744112		285	0.000656589	4.56332e-06	1689.56	3312.79	5002.35
286	0.0743475		286	0.000655821	4.5497e-06	1689.57	3316.87	5006.44
287	0.0743475		287	0.000655821	4.5497e-06	1689.57	3316.87	5006.44
288	0.0742839		288	0.000655053	4.53611e-06	1689.59	3320.95	5010.54
289	0.0742839		289	0.000655053	4.53611e-06	1689.59	3320.95	5010.54
290	0.0742839		290	0.000655053	4.53611e-06	1689.59	3320.95	5010.54
291	0.0742202		291	0.000654286	4.52257e-06	1689.61	3325.04	5014.65
292	0.0742202		292	0.000654286	4.52257e-06	1689.61	3325.04	5014.65
293	0.0741566		293	0.000653519	4.50906e-06	1689.63	3329.14	5018.77
294	0.0741566		294	0.000653519	4.50906e-06	1689.63	3329.14	5018.77
295	0.0740929		295	0.000652752	4.4956e-06	1689.64	3333.25	5022.89
296	0.0740929		296	0.000652752	4.4956e-06	1689.64	3333.25	5022.89
297	0.0740929		297	0.000652752	4.4956e-06	1689.64	3333.25	5022.89
298	0.0740293		298	0.000651986	4.48218e-06	1689.66	3337.36	5027.02
299	0.0740293		299	0.000651986	4.48218e-06	1689.66	3337.36	5027.02
300	0.0739656		300	0.000651221	4.46879e-06	1689.68	3341.48	5031.16
301	0.0739656		301	0.000651221	4.46879e-06	1689.68	3341.48	5031.16
302	0.073902		302	0.000650456	4.45545e-06	1689.7	3345.6	5035.3
303	0.073902		303	0.000650456	4.45545e-06	1689.7	3345.6	5035.3
304	0.0738383		304	0.000649691	4.44215e-06	1689.71	3349.74	5039.45
305
306
307
308
309
310
311
312
313
314
315
316
317
318
319
320
321
322
323
324
325
326
327
328
329
330
331
332
333
334
335
336
337
338
339
340
341
342
343
344
345
346
347
348
349
350
351
352
353
354
355
356
357
358
359
360
361
362
363
364
365
366
367
368
369
370
371
372
373
374
375
376
377
378
379
380
381
382
383
384
385
386
387
388
389
390
391
392
393
394
395
396
397
398
399
400
401
402
403
404
405
406
407
408
409
410
411
412
413
414
415
416
417
418
419
420
421
422
423
424
425
426
427
428
429
430
431
432
433
434
435
436
437
438
439
440
441
442
443
444
445
446
447
448
449
450
451
452
453
454
455
456
457
458
459
460
461
462
463
464
465
466
467
468
469
470
471
472
473
474
475
476
477
478
479
480
481
482
483
484
485
486
487
488
489
490
491
492
493
494
495	-1
496	-1
497	-1
498	-1
499	-1
500	-1

## Sheet: Mod. ShC
	W	Vcalc	Droite sat	wre	wbs	Wma	Wmi	Wst	wip	wipsat	Vmod	SCE V	wst Exp	SCE wst		Crmi			Name	0
-0.329599	0.329599	0.881104	0.755131	0.181813	0.0586713	0.0136828	0.240484	0.0136828	0.075432	-0.012306	0.880623	2.31468e-07	0.0250877	0.000130073		0.871424
-0.328008	0.328008	0.880824	0.75354	0.181813	0.0586677	0.013681	0.240481	0.013681	0.0738461	-0.0112063	0.880555	7.22075e-08	0.0250843	0.000130035	1	0.871424		W limit inf	0.03		coefma
-0.326798	0.326798	0.880824	0.75233	0.181813	0.0586646	0.0136794	0.240478	0.0136794	0.0726413	-0.0104075	0.880499	1.05503e-07	0.0250814	0.000130004	2	0.871424		W up ShCmi	0.32		1
-0.325271	0.325271	0.880971	0.750802	0.181813	0.0586603	0.0136773	0.240473	0.0136773	0.07112	-0.00944642	0.880422	3.01316e-07	0.0250773	0.00012996	3	0.871424
-0.32387	0.32387	0.880663	0.749402	0.181813	0.058656	0.0136751	0.240469	0.0136751	0.0697262	-0.00861406	0.880344	1.01647e-07	0.0250732	0.000129915	4	0.871424		Observed on the curve			v0
-0.322597	0.322597	0.880663	0.748129	0.181813	0.0586515	0.0136729	0.240464	0.0136729	0.0684597	-0.00789883	0.880268	1.56011e-07	0.025069	0.00012987	5	0.871424		Vo	ds
-0.32126	0.32126	0.880663	0.746792	0.181813	0.0586464	0.0136704	0.240459	0.0136704	0.0671306	-0.00719106	0.880182	2.31195e-07	0.0250641	0.000129818	6	0.871424		0.870646	2.35
-0.319987	0.319987	0.880236	0.745519	0.181813	0.0586411	0.0136677	0.240454	0.0136677	0.0658656	-0.00655847	0.880095	2.00053e-08	0.025059	0.000129763	7	0.871424
-0.318651	0.318651	0.880222	0.744182	0.181813	0.0586348	0.0136646	0.240448	0.0136646	0.0645382	-0.00593776	0.879997	5.06906e-08	0.0250531	0.000129699	8	0.871424		Provided by the retention curve
-0.317377	0.317377	0.880663	0.742909	0.181813	0.0586283	0.0136613	0.240441	0.0136613	0.0632749	-0.00538766	0.879899	5.84353e-07	0.0250469	0.000129632	9	0.871424		W'sat	F (-E/A)	100*D	WL
-0.316104	0.316104	0.880222	0.741636	0.181813	0.0586211	0.0136577	0.240434	0.0136577	0.0620126	-0.00487692	0.879795	1.82823e-07	0.0250401	0.000129558	10	0.871424		0.320748	0.273173	0.175978	0.254209
-0.314768	0.314768	0.879782	0.7403	0.181813	0.0586127	0.0136536	0.240426	0.0136536	0.0606884	-0.00438195	0.87968	1.03199e-08	0.0250322	0.000129473	11	0.871424
-0.313431	0.313431	0.880075	0.738963	0.181813	0.0586035	0.013649	0.240416	0.013649	0.0593655	-0.00392785	0.87956	2.65551e-07	0.0250235	0.000129378	12	0.871424		Solver Targets
-0.312031	0.312031	0.879635	0.737562	0.181813	0.0585928	0.0136437	0.240406	0.0136437	0.0579812	-0.00349412	0.879429	4.26391e-08	0.0250133	0.000129269	13	0.871423		ShC micro	Whole ShC	SCE kM	kM
-0.31063	0.31063	0.879195	0.736162	0.181813	0.0585809	0.0136377	0.240394	0.0136377	0.0565986	-0.00310114	0.879292	9.43459e-09	0.025002	0.000129147	14	0.871423		3.36317e-05	3.43422e-05	0.0069912	39.9738
-0.30923	0.30923	0.879048	0.734762	0.181813	0.0585676	0.0136312	0.240381	0.0136312	0.0552181	-0.0027465	0.87915	1.04324e-08	0.0249895	0.000129012	15	0.871423			Variable Parameters
-0.307829	0.307829	0.879195	0.733361	0.181813	0.0585529	0.0136239	0.240366	0.0136239	0.0538397	-0.00242763	0.879003	3.66116e-08	0.0249756	0.000128862	16	0.871423		ShC micro parameters		ShC Wip parameters
-0.306365	0.306365	0.878608	0.731897	0.181813	0.0585357	0.0136154	0.240349	0.0136154	0.0524013	-0.00212969	0.878846	5.65229e-08	0.0249594	0.000128687	17	0.871423		kN/100	2.42949	kL/100	0.761589
-0.304901	0.304901	0.878608	0.730433	0.181813	0.0585166	0.0136059	0.24033	0.0136059	0.0509659	-0.00186498	0.878683	5.7296e-09	0.0249414	0.000128492	18	0.871422		WmiN	0.181813	Kst	0.0359722
-0.303437	0.303437	0.878461	0.728969	0.181813	0.0584953	0.0135954	0.240308	0.0135954	0.0495338	-0.00163054	0.878518	3.21614e-09	0.0249212	0.000128275	19	0.871422		Kbs'	0.013269	Kip	0.137912
-0.301973	0.301973	0.878168	0.727505	0.181813	0.0584714	0.0135836	0.240284	0.0135836	0.0481053	-0.0014235	0.878348	3.27158e-08	0.0248988	0.000128033	20	0.871422
-0.300446	0.300446	0.878021	0.725977	0.181813	0.0584436	0.0135699	0.240257	0.0135699	0.0466191	-0.00123374	0.878169	2.18196e-08	0.0248727	0.000127752	21	0.871421		Results
-0.298982	0.298982	0.877728	0.724513	0.181813	0.0584139	0.0135553	0.240227	0.0135553	0.0451994	-0.0010744	0.877994	7.08954e-08	0.0248447	0.000127451	22	0.871421		coefma	Wsat	F=(-E/A)	D (=-Ema/A)
-0.297454	0.297454	0.877434	0.722986	0.181813	0.0583792	0.0135383	0.240192	0.0135383	0.0437235	-0.000929031	0.877809	1.40804e-07	0.0248122	0.0001271	23	0.871421		1	0.320748	0.273173	0.00175978
-0.295926	0.295926	0.877156	0.721458	0.181813	0.0583403	0.0135193	0.240153	0.0135193	0.0422536	-0.000802545	0.877623	2.18536e-07	0.0247758	0.000126709	24	0.87142		V0 dm3/kgs	Kbs'	Kst	Kip
-0.294335	0.294335	0.877141	0.719867	0.181813	0.0582949	0.0134971	0.240108	0.0134971	0.0407298	-0.000688441	0.877427	8.18798e-08	0.0247333	0.000126253	25	0.871419		0.870646	0.013269	0.0359722	0.137912
-0.292807	0.292807	0.876555	0.718339	0.181813	0.0582461	0.0134733	0.240059	0.0134733	0.0392748	-0.000593743	0.877238	4.66832e-07	0.0246877	0.000125763	26	0.871419		Vs	kN	kM	kl
-0.291279	0.291279	0.876276	0.716811	0.181813	0.0581914	0.0134468	0.240004	0.0134468	0.0378282	-0.000511739	0.877048	5.958e-07	0.0246369	0.000125217	27	0.871418		0.425532	242.949	-39.9738	76.1589
-0.289688	0.289688	0.876408	0.71522	0.181813	0.0581277	0.013416	0.239941	0.013416	0.0363314	-0.000438077	0.87685	1.94944e-07	0.0245777	0.000124583	28	0.871417			WmiN	WmiSat	WL
-0.28816	0.28816	0.875383	0.713692	0.181813	0.0580592	0.0133831	0.239872	0.0133831	0.0349052	-0.000377168	0.87666	1.62975e-06	0.0245143	0.000123904	29	0.871416			0.181813	0.240512	0.254209
-0.286569	0.286569	0.876115	0.712101	0.181813	0.0579794	0.0133449	0.239792	0.0133449	0.0334318	-0.000322564	0.876462	1.1975e-07	0.0244406	0.000123116	30	0.871415
-0.284978	0.284978	0.875969	0.71051	0.181813	0.05789	0.0133023	0.239703	0.0133023	0.0319724	-0.000275757	0.876264	8.71235e-08	0.0243584	0.000122238	31	0.871414
-0.283386	0.283386	0.875822	0.708918	0.181813	0.05779	0.013255	0.239603	0.013255	0.0305285	-0.000235662	0.876067	5.99457e-08	0.0242668	0.000121262	32	0.871413		Wsat-F	delta	WM1	WM2
-0.281795	0.281795	0.875236	0.707327	0.181813	0.0576782	0.0132024	0.239491	0.0132024	0.0291015	-0.000201338	0.875872	4.03862e-07	0.0241649	0.000120177	33	0.871411		0.527382	0.0463579	0.28687	0.240512
-0.280267	0.280267	0.87509	0.705799	0.181813	0.0575586	0.0131465	0.239372	0.0131465	0.0277493	-0.00017306	0.875686	3.54697e-07	0.0240564	0.000119025	34	0.87141		KN	E/A (-F)	kL	Ema/A (-D)
-0.278676	0.278676	0.874797	0.704208	0.181813	0.05742	0.0130823	0.239233	0.0130823	0.0263608	-0.000147787	0.875494	4.84695e-07	0.0239313	0.0001177	35	0.871408		242.949	-0.273173	76.1589	-0.00175978
-0.277085	0.277085	0.87509	0.702617	0.181813	0.0572656	0.0130114	0.239079	0.0130114	0.0249947	-0.000126181	0.875304	4.55376e-08	0.0237928	0.000116237	36	0.871406		WmiN	WmiSat	WL	Wsat
-0.275493	0.275493	0.874944	0.701025	0.181813	0.0570939	0.0129334	0.238907	0.0129334	0.0236531	-0.000107717	0.875116	2.97206e-08	0.0236398	0.000114627	37	0.871404		0.181813	0.240512	0.254209	0.320748
-0.273902	0.273902	0.874212	0.699434	0.181813	0.0569032	0.0128477	0.238716	0.0128477	0.0223381	-9.19426e-05	0.874931	5.17343e-07	0.0234712	0.000112859	38	0.871401		Kre	Kbs	Kst	kF
-0.272311	0.272311	0.874358	0.697843	0.181813	0.0566919	0.0127539	0.238505	0.0127539	0.0210519	-7.84691e-05	0.874749	1.53178e-07	0.023286	0.000110924	39	0.871398		0	0.013269	0.0359722	100
-0.270719	0.270719	0.874505	0.696251	0.181813	0.0564582	0.0126516	0.238271	0.0126516	0.0197966	-6.69634e-05	0.874571	4.42986e-09	0.0230829	0.000108813	40	0.871395		Kip	Pt limit inf	Pt ShCmi sup	( - kM)
-0.269128	0.269128	0.874358	0.69466	0.181813	0.0562001	0.0125402	0.238013	0.0125402	0.0185746	-5.714e-05	0.874397	1.47992e-09	0.022861	0.000106518	41	0.871392		0.137912	302	6	39.9738
-0.267537	0.267537	0.874358	0.693069	0.181813	0.055916	0.0124196	0.237729	0.0124196	0.0173881	-4.87541e-05	0.874226	1.74554e-08	0.0226193	0.000104034	42	0.871388
-0.265945	0.265945	0.873627	0.691477	0.181813	0.0556037	0.0122894	0.237417	0.0122894	0.0162393	-4.15964e-05	0.87406	1.87501e-07	0.0223569	0.000101355	43	0.871384
-0.26429	0.26429	0.873919	0.689822	0.181813	0.0552472	0.0121436	0.23706	0.0121436	0.0150866	-3.52629e-05	0.873892	7.64375e-10	0.0220613	9.83619e-05	44	0.871379
-0.262699	0.262699	0.873919	0.688231	0.181813	0.0548719	0.0119933	0.236685	0.0119933	0.0140208	-3.00828e-05	0.873735	3.39668e-08	0.0217547	9.52844e-05	45	0.871374
-0.261108	0.261108	0.873919	0.686639	0.181813	0.0544629	0.0118332	0.236276	0.0118332	0.0129985	-2.56628e-05	0.873583	1.12803e-07	0.0214257	9.20154e-05	46	0.871369
-0.259453	0.259453	0.873056	0.684984	0.181813	0.054	0.0116565	0.235813	0.0116565	0.0119831	-2.17527e-05	0.873431	1.40884e-07	0.0210597	8.84204e-05	47	0.871362
-0.257861	0.257861	0.873773	0.683393	0.181813	0.0535173	0.011477	0.23533	0.011477	0.011054	-1.85554e-05	0.873291	2.32278e-07	0.020685	8.47872e-05	48	0.871356
-0.256206	0.256206	0.873627	0.681738	0.181813	0.0529746	0.0112809	0.234787	0.0112809	0.0101379	-1.57274e-05	0.873151	2.26609e-07	0.020272	8.08409e-05	49	0.871349
-0.254615	0.254615	0.873334	0.680147	0.181813	0.0524124	0.0110837	0.234225	0.0110837	0.00930584	-1.34152e-05	0.873022	9.74366e-08	0.0198532	7.69041e-05	50	0.871341
-0.253024	0.253024	0.873188	0.678555	0.181813	0.0518097	0.0108789	0.233623	0.0108789	0.00852197	-1.14427e-05	0.872898	8.36667e-08	0.0194141	7.285e-05	51	0.871333
-0.251369	0.251369	0.872749	0.6769	0.181813	0.0511393	0.0106586	0.232952	0.0106586	0.00775776	-9.69818e-06	0.872776	7.62995e-10	0.0189373	6.85361e-05	52	0.871325
-0.249777	0.249777	0.872603	0.675309	0.181813	0.0504521	0.0104406	0.232265	0.0104406	0.00707153	-8.27199e-06	0.872665	3.87695e-09	0.0184608	6.43229e-05	53	0.871315
-0.248122	0.248122	0.873041	0.673654	0.181813	0.0496932	0.0102086	0.231506	0.0102086	0.00640752	-7.01071e-06	0.872555	2.36238e-07	0.0179485	5.99058e-05	54	0.871305
-0.246531	0.246531	0.872456	0.672063	0.181813	0.0489209	0.00998139	0.230734	0.00998139	0.00581567	-5.97961e-06	0.872455	1.21009e-12	0.0174417	5.56565e-05	55	0.871295
-0.244876	0.244876	0.872456	0.670408	0.181813	0.0480739	0.00974192	0.229887	0.00974192	0.00524712	-5.06777e-06	0.872357	9.848e-09	0.0169022	5.12695e-05	56	0.871284
-0.243221	0.243221	0.873041	0.668753	0.181813	0.047183	0.00950034	0.228996	0.00950034	0.00472463	-4.29495e-06	0.872265	6.03022e-07	0.0163523	4.69499e-05	57	0.871272
-0.24163	0.24163	0.872471	0.667161	0.181813	0.0462858	0.0092671	0.228099	0.0092671	0.00426373	-3.6632e-06	0.872181	8.42537e-08	0.0158163	4.28914e-05	58	0.87126
-0.240038	0.240038	0.872603	0.66557	0.181813	0.04535	0.00903389	0.227163	0.00903389	0.00384147	-3.12436e-06	0.872102	2.50793e-07	0.0152752	3.89542e-05	59	0.871248
-0.238383	0.238383	0.872603	0.663915	0.181813	0.044337	0.00879233	0.22615	0.00879233	0.00344101	-2.64787e-06	0.872025	3.34182e-07	0.0147097	3.50154e-05	60	0.871234
-0.236792	0.236792	0.872456	0.662324	0.181813	0.0433263	0.00856185	0.225139	0.00856185	0.00309088	-2.25836e-06	0.871955	2.5167e-07	0.0141655	3.14009e-05	61	0.871221
-0.235201	0.235201	0.872164	0.660732	0.181813	0.0422811	0.00833387	0.224094	0.00833387	0.00277271	-1.92615e-06	0.871889	7.57463e-08	0.013623	2.79747e-05	62	0.871207
-0.233609	0.233609	0.872456	0.659141	0.181813	0.0412031	0.00810903	0.223016	0.00810903	0.00248428	-1.6428e-06	0.871827	3.96524e-07	0.0130841	2.47515e-05	63	0.871193
-0.232018	0.232018	0.872164	0.65755	0.181813	0.0400939	0.0078879	0.221907	0.0078879	0.00222336	-1.40113e-06	0.871768	1.56797e-07	0.0125508	2.17425e-05	64	0.871178
-0.230426	0.230426	0.87174	0.655958	0.181813	0.0389551	0.00767096	0.220768	0.00767096	0.00198781	-1.19501e-06	0.871713	7.61586e-10	0.0120247	1.89548e-05	65	0.871163
-0.228835	0.228835	0.872018	0.654367	0.181813	0.0377885	0.0074586	0.219601	0.0074586	0.00177556	-1.01921e-06	0.87166	1.27733e-07	0.0115073	1.63919e-05	66	0.871147
-0.227244	0.227244	0.87158	0.652776	0.181812	0.0365957	0.00725113	0.218408	0.00725113	0.00158462	-8.69274e-07	0.871611	9.75629e-10	0.011	1.40542e-05	67	0.871132
-0.225716	0.225716	0.87158	0.651248	0.181812	0.0354275	0.00705679	0.21724	0.00705679	0.00141963	-7.46127e-07	0.871566	1.95795e-10	0.0105237	1.20192e-05	68	0.871116
-0.224188	0.224188	0.871872	0.64972	0.181812	0.0342381	0.00686735	0.21605	0.00686735	0.00127101	-6.40425e-07	0.871523	1.22027e-07	0.0100586	1.01843e-05	69	0.8711
-0.222597	0.222597	0.87158	0.648129	0.181812	0.0329782	0.00667532	0.21479	0.00667532	0.001132	-5.4621e-07	0.87148	9.97107e-09	0.00958707	8.47826e-06	70	0.871084
-0.221069	0.221069	0.871287	0.646601	0.181811	0.0317498	0.00649615	0.213561	0.00649615	0.00101234	-4.68829e-07	0.87144	2.34425e-08	0.00914737	7.02895e-06	71	0.871067
-0.219478	0.219478	0.87158	0.64501	0.18181	0.030452	0.00631493	0.212262	0.00631493	0.000900657	-3.99857e-07	0.871401	3.17637e-08	0.00870344	5.70499e-06	72	0.87105
-0.21795	0.21795	0.871433	0.643482	0.18181	0.02919	0.00614613	0.211	0.00614613	0.000804701	-3.43209e-07	0.871365	4.62395e-09	0.00829118	4.60123e-06	73	0.871033
-0.216359	0.216359	0.871433	0.641891	0.181808	0.0278599	0.00597565	0.209668	0.00597565	0.000715308	-2.92718e-07	0.871329	1.08375e-08	0.00787652	3.61333e-06	74	0.871016
-0.214831	0.214831	0.87158	0.640363	0.181806	0.0265692	0.00581705	0.208376	0.00581705	0.000638621	-2.51248e-07	0.871296	8.05268e-08	0.00749282	2.80819e-06	75	0.870999
-0.21324	0.21324	0.871433	0.638772	0.181804	0.0252117	0.00565704	0.207016	0.00565704	0.00056728	-2.14286e-07	0.871262	2.92773e-08	0.00710818	2.1058e-06	76	0.87098
-0.211712	0.211712	0.870995	0.637244	0.181801	0.0238973	0.00550831	0.205698	0.00550831	0.000506158	-1.83928e-07	0.871231	5.57364e-08	0.00675336	1.55016e-06	77	0.870963
-0.210185	0.210185	0.871302	0.635717	0.181796	0.022573	0.00536424	0.204369	0.00536424	0.000451509	-1.5787e-07	0.871201	1.02468e-08	0.00641261	1.09908e-06	78	0.870945
-0.208657	0.208657	0.871287	0.634189	0.181789	0.0212403	0.00522471	0.20303	0.00522471	0.000402671	-1.35505e-07	0.871171	1.34819e-08	0.00608578	7.4144e-07	79	0.870928
-0.207129	0.207129	0.870995	0.632661	0.18178	0.0199005	0.0050896	0.201681	0.0050896	0.000359043	-1.16308e-07	0.871143	2.18184e-08	0.00577268	4.66597e-07	80	0.87091
-0.205602	0.205602	0.871287	0.631133	0.181767	0.0185554	0.00495877	0.200323	0.00495877	0.000320084	-9.98302e-08	0.871115	2.98216e-08	0.00547307	2.64498e-07	81	0.870892
-0.204074	0.204074	0.870995	0.629606	0.181749	0.0172069	0.00483209	0.198956	0.00483209	0.000285307	-8.56871e-08	0.871087	8.56397e-09	0.00518666	1.25717e-07	82	0.870874
-0.202546	0.202546	0.870703	0.628078	0.181725	0.0158578	0.00470942	0.197582	0.00470942	0.000254272	-7.35477e-08	0.871061	1.28202e-07	0.00491314	4.15024e-08	83	0.870856
-0.201018	0.201018	0.870703	0.62655	0.18169	0.0145113	0.00459062	0.196201	0.00459062	0.000226584	-6.31281e-08	0.871035	1.10287e-07	0.00465217	3.78907e-09	84	0.870839
-0.199554	0.199554	0.870849	0.625086	0.181644	0.0132273	0.00448027	0.194871	0.00448027	0.000202861	-5.45306e-08	0.871011	2.61184e-08	0.00441352	4.45574e-09	85	0.870821
-0.198027	0.198027	0.870703	0.623559	0.181578	0.0118995	0.00436866	0.193477	0.00436866	0.000180733	-4.68052e-08	0.870986	8.01652e-08	0.00417607	3.70912e-08	86	0.870804
-0.196563	0.196563	0.870995	0.622095	0.181491	0.0106453	0.00426497	0.192136	0.00426497	0.000161781	-4.04308e-08	0.870963	1.02113e-09	0.00395926	9.34595e-08	87	0.870787
-0.195035	0.195035	0.870557	0.620567	0.181366	0.00936438	0.00416005	0.190731	0.00416005	0.000144109	-3.47029e-08	0.87094	1.46547e-07	0.00374384	1.7323e-07	88	0.87077
-0.193571	0.193571	0.870411	0.619103	0.181205	0.00817422	0.00406253	0.189379	0.00406253	0.000128979	-2.99767e-08	0.870918	2.57669e-07	0.0035474	2.65357e-07	89	0.870754
-0.192043	0.192043	0.870557	0.617575	0.18098	0.00698481	0.00396381	0.187965	0.00396381	0.000114874	-2.57298e-08	0.870897	1.15703e-07	0.00335247	3.73741e-07	90	0.870739
-0.190579	0.190579	0.870411	0.616111	0.180695	0.00590989	0.00387202	0.186604	0.00387202	0.000102802	-2.22256e-08	0.870878	2.18185e-07	0.00317492	4.85946e-07	91	0.870724
-0.189052	0.189052	0.870572	0.614583	0.180309	0.00487236	0.00377905	0.185181	0.00377905	9.15498e-05	-1.90769e-08	0.870859	8.27481e-08	0.00299893	6.08595e-07	92	0.870711
-0.187524	0.187524	0.870703	0.613056	0.179817	0.00393666	0.00368886	0.183753	0.00368886	8.15257e-05	-1.63742e-08	0.870842	1.94166e-08	0.00283201	7.34178e-07	93	0.870698
-0.185996	0.185996	0.870703	0.611528	0.179207	0.0031156	0.00360133	0.182322	0.00360133	7.25961e-05	-1.40545e-08	0.870827	1.53931e-08	0.00267379	8.60316e-07	94	0.870687
-0.184405	0.184405	0.870703	0.609937	0.178438	0.00238982	0.00351287	0.180828	0.00351287	6.43303e-05	-1.19868e-08	0.870813	1.21258e-08	0.00251781	9.90151e-07	95	0.870678
-0.182877	0.182877	0.870557	0.608409	0.177572	0.00181715	0.00343046	0.179389	0.00343046	5.72801e-05	-1.02886e-08	0.870801	5.97582e-08	0.00237615	1.11159e-06	96	0.87067
-0.181286	0.181286	0.870703	0.606818	0.176546	0.00134168	0.00334714	0.177888	0.00334714	5.07548e-05	-8.77497e-09	0.870791	7.81029e-09	0.00223661	1.23328e-06	97	0.870664
-0.179694	0.179694	0.870703	0.605226	0.175408	0.000975265	0.00326628	0.176383	0.00326628	4.49716e-05	-7.48401e-09	0.870783	6.36927e-09	0.00210486	1.34888e-06	98	0.870659
-0.178103	0.178103	0.869988	0.603635	0.174176	0.000699936	0.00318778	0.174875	0.00318778	3.98464e-05	-6.38298e-09	0.870775	6.2074e-07	0.00198053	1.45746e-06	99	0.870655
-0.176575	0.176575	0.870703	0.602107	0.172921	0.000504234	0.00311456	0.173425	0.00311456	3.54758e-05	-5.47869e-09	0.87077	4.46101e-09	0.00186778	1.55446e-06	100	0.870653
-0.174984	0.174984	0.870426	0.600516	0.171557	0.000355593	0.00304044	0.171912	0.00304044	3.14315e-05	-4.67267e-09	0.870764	1.14731e-07	0.00175689	1.64749e-06	101	0.870651
-0.173393	0.173393	0.870557	0.598925	0.170147	0.000249289	0.00296841	0.170396	0.00296841	2.78478e-05	-3.98524e-09	0.87076	4.11975e-08	0.00165234	1.73205e-06	102	0.870649
-0.171865	0.171865	0.870411	0.597397	0.168763	0.000176524	0.00290117	0.168939	0.00290117	2.4792e-05	-3.42064e-09	0.870756	1.19265e-07	0.00155762	1.80512e-06	103	0.870648
-0.170274	0.170274	0.870265	0.595806	0.167296	0.000122811	0.00283302	0.167419	0.00283302	2.19647e-05	-2.9174e-09	0.870753	2.37795e-07	0.00146453	1.87276e-06	104	0.870648
-0.168746	0.168746	0.870411	0.594278	0.165871	8.64859e-05	0.00276937	0.165957	0.00276937	1.9554e-05	-2.50409e-09	0.870749	1.14711e-07	0.00138025	1.92964e-06	105	0.870647
-0.167218	0.167218	0.870411	0.59275	0.164433	6.07972e-05	0.00270737	0.164494	0.00270737	1.74077e-05	-2.14933e-09	0.870747	1.12777e-07	0.00130068	1.97877e-06	106	0.870647
-0.165627	0.165627	0.870411	0.591159	0.162925	4.20546e-05	0.00264449	0.162967	0.00264449	1.5422e-05	-1.83312e-09	0.870744	1.10915e-07	0.00122254	2.02194e-06	107	0.870647
-0.164036	0.164036	0.870119	0.589568	0.16141	2.90562e-05	0.00258328	0.161439	0.00258328	1.36627e-05	-1.56344e-09	0.870741	3.87416e-07	0.00114898	2.05724e-06	108	0.870646
-0.162508	0.162508	0.870411	0.58804	0.159949	2.03568e-05	0.00252604	0.15997	0.00252604	1.21627e-05	-1.34194e-09	0.870739	1.0761e-07	0.00108243	2.08402e-06	109	0.870646
-0.160726	0.160726	0.870703	0.586258	0.158241	1.34289e-05	0.00246105	0.158254	0.00246105	1.06196e-05	-1.12287e-09	0.870736	1.11174e-09	0.00100953	2.10691e-06	110	0.870646
-0.159071	0.159071	0.869973	0.584603	0.15665	9.11948e-06	0.00240239	0.156659	0.00240239	9.36241e-06	-9.51599e-10	0.870734	5.78949e-07	0.00094616	2.12059e-06	111	0.870646
-0.157543	0.157543	0.870411	0.583075	0.155179	6.37681e-06	0.00234961	0.155185	0.00234961	8.33443e-06	-8.16784e-10	0.870732	1.03028e-07	0.000891131	2.12715e-06	112	0.870646
-0.156015	0.156015	0.870557	0.581547	0.153705	4.45705e-06	0.0022981	0.15371	0.0022981	7.41928e-06	-7.01069e-10	0.87073	2.98576e-08	0.000839246	2.12825e-06	113	0.870646
-0.154042	0.154042	0.870411	0.579574	0.151799	2.80459e-06	0.00223339	0.151802	0.00223339	6.38429e-06	-5.75523e-10	0.870727	1.00162e-07	0.0007766	2.12223e-06	114	0.870646
-0.152196	0.152196	0.870119	0.577728	0.150014	1.81736e-06	0.00217463	0.150016	0.00217463	5.54716e-06	-4.78513e-10	0.870725	3.67535e-07	0.000722171	2.10963e-06	115	0.870646
-0.150668	0.150668	0.870411	0.5762	0.148535	1.26866e-06	0.00212725	0.148536	0.00212725	4.93801e-06	-4.10721e-10	0.870723	9.7622e-08	0.000679982	2.09458e-06	116	0.870646
-0.149204	0.149204	0.870265	0.574736	0.147116	8.98729e-07	0.00208287	0.147117	0.00208287	4.4171e-06	-3.54785e-10	0.870722	2.08502e-07	0.000641834	2.07658e-06	117	0.870646
-0.147804	0.147804	0.870411	0.573336	0.145758	6.46125e-07	0.00204133	0.145759	0.00204133	3.97033e-06	-3.08423e-10	0.87072	9.56125e-08	0.000607323	2.05637e-06	118	0.870646
-0.146404	0.146404	0.870411	0.571935	0.144399	4.64413e-07	0.00200065	0.144399	0.00200065	3.56874e-06	-2.6812e-10	0.870718	9.46741e-08	0.000574646	2.03348e-06	119	0.870646
-0.145003	0.145003	0.870411	0.570535	0.143039	3.33731e-07	0.00196081	0.143039	0.00196081	3.20777e-06	-2.33083e-10	0.870717	9.37626e-08	0.000543707	2.00817e-06	120	0.870646
-0.143603	0.143603	0.870265	0.569135	0.141678	2.39772e-07	0.00192177	0.141678	0.00192177	2.8833e-06	-2.02625e-10	0.870715	2.03045e-07	0.000514416	1.98065e-06	121	0.870646
-0.142139	0.142139	0.870411	0.567671	0.140254	1.6966e-07	0.00188181	0.140254	0.00188181	2.57912e-06	-1.7503e-10	0.870714	9.19765e-08	0.000485463	1.94978e-06	122	0.870646
-0.140802	0.140802	0.870557	0.566334	0.138954	1.23692e-07	0.00184605	0.138954	0.00184605	2.3295e-06	-1.53129e-10	0.870713	2.42652e-08	0.000460439	1.91992e-06	123	0.870646
-0.139338	0.139338	0.870119	0.56487	0.137528	8.74876e-08	0.00180766	0.137528	0.00180766	2.08374e-06	-1.32274e-10	0.870711	3.5111e-07	0.000434496	1.88558e-06	124	0.870646
-0.137938	0.137938	0.870557	0.56347	0.136164	6.28073e-08	0.00177168	0.136164	0.00177168	1.87296e-06	-1.14989e-10	0.87071	2.34194e-08	0.000411039	1.85134e-06	125	0.870646
-0.136601	0.136601	0.870426	0.562133	0.134861	4.57663e-08	0.00173798	0.134861	0.00173798	1.69168e-06	-1.00602e-10	0.870709	8.01164e-08	0.00038982	1.81755e-06	126	0.870646
-0.135201	0.135201	0.870134	0.560732	0.133496	3.28445e-08	0.00170335	0.133496	0.00170335	1.52056e-06	-8.74554e-11	0.870707	3.29207e-07	0.000368756	1.78114e-06	127	0.870646
-0.133864	0.133864	0.870411	0.559396	0.132191	2.39255e-08	0.00167091	0.132191	0.00167091	1.37339e-06	-7.65127e-11	0.870706	8.7333e-08	0.000349705	1.74559e-06	128	0.870646
-0.132527	0.132527	0.870557	0.558059	0.130887	1.74259e-08	0.00163906	0.130887	0.00163906	1.24046e-06	-6.69391e-11	0.870705	2.1956e-08	0.000331631	1.70937e-06	129	0.870646
-0.13119	0.13119	0.869973	0.556722	0.129581	1.26902e-08	0.00160778	0.129581	0.00160778	1.1204e-06	-5.85634e-11	0.870704	5.34428e-07	0.000314485	1.67261e-06	130	0.870646
-0.129854	0.129854	0.870119	0.555386	0.128276	9.24024e-09	0.00157705	0.128276	0.00157705	1.01195e-06	-5.12358e-11	0.870703	3.41174e-07	0.00029822	1.63542e-06	131	0.870646
-0.128581	0.128581	0.870411	0.554112	0.127031	6.82973e-09	0.0015483	0.127031	0.0015483	9.18448e-07	-4.51112e-11	0.870702	8.4709e-08	0.000283508	1.5997e-06	132	0.870646
-0.127307	0.127307	0.870119	0.552839	0.125787	5.04745e-09	0.00152002	0.125787	0.00152002	8.33583e-07	-3.97187e-11	0.870701	3.38753e-07	0.000269518	1.56377e-06	133	0.870646
-0.125971	0.125971	0.870119	0.551503	0.124479	3.67384e-09	0.00149084	0.124479	0.00149084	7.529e-07	-3.4749e-11	0.8707	3.37519e-07	0.000255567	1.5259e-06	134	0.870646
-0.124698	0.124698	0.870411	0.55023	0.123233	2.71448e-09	0.00146351	0.123233	0.00146351	6.83331e-07	-3.05952e-11	0.870699	8.29242e-08	0.000242949	1.48978e-06	135	0.870646
-0.123488	0.123488	0.87028	0.54902	0.12205	2.03602e-09	0.00143797	0.12205	0.00143797	6.23204e-07	-2.71099e-11	0.870698	1.74948e-07	0.000231536	1.45547e-06	136	0.870646
-0.122279	0.122279	0.870557	0.547811	0.120865	1.52698e-09	0.00141281	0.120865	0.00141281	5.68367e-07	-2.40217e-11	0.870697	1.95843e-08	0.000220657	1.42123e-06	137	0.870646
-0.121069	0.121069	0.870265	0.546601	0.119681	1.1451e-09	0.00138804	0.119681	0.00138804	5.18355e-07	-2.12853e-11	0.870696	1.85827e-07	0.000210287	1.38711e-06	138	0.870646
-0.11986	0.11986	0.869827	0.545392	0.118496	8.58648e-10	0.00136365	0.118496	0.00136365	4.72744e-07	-1.88606e-11	0.870695	7.53957e-07	0.000200403	1.35315e-06	139	0.870646
-0.118714	0.118714	0.870119	0.544246	0.117373	6.53628e-10	0.00134088	0.117373	0.00134088	4.33242e-07	-1.68188e-11	0.870694	3.3123e-07	0.000191466	1.32116e-06	140	0.870646
-0.117568	0.117568	0.870411	0.5431	0.11625	4.97521e-10	0.00131843	0.11625	0.00131843	3.9704e-07	-1.49981e-11	0.870693	7.99234e-08	0.000182926	1.28938e-06	141	0.870646
-0.116423	0.116423	0.870557	0.541955	0.115126	3.78668e-10	0.0012963	0.115126	0.0012963	3.63863e-07	-1.33744e-11	0.870693	1.84212e-08	0.000174765	1.25785e-06	142	0.870646
-0.115341	0.115341	0.869973	0.540872	0.114065	2.92591e-10	0.00127569	0.114065	0.00127569	3.35079e-07	-1.20027e-11	0.870692	5.16948e-07	0.000167392	1.22832e-06	143	0.870646
-0.114258	0.114258	0.870703	0.53979	0.113003	2.26066e-10	0.00125534	0.113003	0.00125534	3.08572e-07	-1.07717e-11	0.870691	1.35242e-10	0.000160328	1.19906e-06	144	0.870646
-0.113176	0.113176	0.870557	0.538708	0.111941	1.74655e-10	0.00123526	0.111941	0.00123526	2.84162e-07	-9.66693e-12	0.87069	1.7827e-08	0.000153562	1.17008e-06	145	0.870646
-0.112158	0.112158	0.870411	0.53769	0.110941	1.36992e-10	0.0012166	0.110941	0.0012166	2.62954e-07	-8.73086e-12	0.87069	7.78554e-08	0.000147454	1.14308e-06	146	0.870646
-0.111139	0.111139	0.870411	0.536671	0.109941	1.07444e-10	0.00119817	0.109941	0.00119817	2.43329e-07	-7.88544e-12	0.870689	7.74843e-08	0.000141588	1.11637e-06	147	0.870646
-0.110121	0.110121	0.870557	0.535653	0.108941	8.42648e-11	0.00117996	0.108941	0.00117996	2.25169e-07	-7.12189e-12	0.870688	1.72976e-08	0.000135955	1.08995e-06	148	0.870646
-0.109102	0.109102	0.870411	0.534634	0.10794	6.60826e-11	0.00116197	0.10794	0.00116197	2.08364e-07	-6.43226e-12	0.870688	7.67583e-08	0.000130545	1.06384e-06	149	0.870646
-0.108148	0.108148	0.870703	0.53368	0.107002	5.26144e-11	0.0011453	0.107002	0.0011453	1.9375e-07	-5.84652e-12	0.870687	2.43477e-10	0.000125669	1.03964e-06	150	0.870646
-0.107193	0.107193	0.870849	0.532725	0.106064	4.18893e-11	0.00112881	0.106064	0.00112881	1.80162e-07	-5.31411e-12	0.870687	2.63754e-08	0.000120974	1.01574e-06	151	0.870646
-0.106302	0.106302	0.870849	0.531834	0.105188	3.38597e-11	0.00111359	0.105188	0.00111359	1.6834e-07	-4.86103e-12	0.870686	2.65541e-08	0.000116751	9.93692e-07	152	0.870646
-0.105347	0.105347	0.870411	0.530879	0.104249	2.69553e-11	0.00109746	0.104249	0.00109746	1.56533e-07	-4.41836e-12	0.870685	7.54739e-08	0.000112388	9.70361e-07	153	0.870646
-0.104519	0.104519	0.870411	0.530051	0.103436	2.21205e-11	0.00108362	0.103436	0.00108362	1.46973e-07	-4.06746e-12	0.870685	7.51999e-08	0.00010874	9.50387e-07	154	0.870646
-0.103628	0.103628	0.870849	0.52916	0.102559	1.78783e-11	0.00106886	0.102559	0.00106886	1.37329e-07	-3.72067e-12	0.870684	2.70825e-08	0.000104942	9.29137e-07	155	0.870646
-0.102801	0.102801	0.870426	0.528333	0.101745	1.46706e-11	0.00105529	0.101745	0.00105529	1.28942e-07	-3.42518e-12	0.870684	6.67056e-08	0.000101535	9.0965e-07	156	0.870646
-0.101973	0.101973	0.870703	0.527505	0.100931	1.20381e-11	0.00104185	0.100931	0.00104185	1.21066e-07	-3.15316e-12	0.870683	3.73846e-10	9.82375e-05	8.90402e-07	157	0.870646
-0.101209	0.101209	0.870411	0.526741	0.10018	1.00291e-11	0.00102955	0.10018	0.00102955	1.14224e-07	-2.92128e-12	0.870683	7.41345e-08	9.52889e-05	8.72848e-07	158	0.870646
-0.100446	0.100446	0.870849	0.525977	0.0994281	8.35513e-12	0.00101736	0.0994281	0.00101736	1.07769e-07	-2.70644e-12	0.870683	2.7697e-08	9.24287e-05	8.55501e-07	159	0.870646
-0.0996817	0.0996817	0.870703	0.525214	0.0986764	6.96042e-12	0.00100528	0.0986764	0.00100528	1.01679e-07	-2.50741e-12	0.870682	4.26563e-10	8.96541e-05	8.38363e-07	160	0.870646
-0.0989179	0.0989179	0.870849	0.52445	0.0979245	5.79837e-12	0.000993293	0.0979245	0.000993293	9.59325e-08	-2.32302e-12	0.870682	2.79865e-08	8.69627e-05	8.21434e-07	161	0.870646
-0.0982177	0.0982177	0.870557	0.52375	0.0972352	4.90432e-12	0.000982398	0.0972352	0.000982398	9.09508e-08	-2.16593e-12	0.870681	1.54741e-08	8.45665e-05	8.06101e-07	162	0.870646
-0.0975175	0.0975175	0.870411	0.523049	0.0965458	4.14802e-12	0.000971587	0.0965458	0.000971587	8.62279e-08	-2.01946e-12	0.870681	7.30013e-08	8.22362e-05	7.90945e-07	163	0.870646
-0.096881	0.096881	0.870849	0.522413	0.0959191	3.56212e-12	0.000961832	0.0959191	0.000961832	8.21474e-08	-1.89492e-12	0.870681	2.83671e-08	8.01734e-05	7.77322e-07	164	0.870646
-0.0961808	0.0961808	0.871141	0.521713	0.0952295	3.01271e-12	0.00095118	0.0952295	0.00095118	7.78816e-08	-1.76678e-12	0.87068	2.12463e-07	7.7964e-05	7.62507e-07	165	0.870646
-0.0955442	0.0955442	0.870849	0.521076	0.0946026	2.58707e-12	0.000941568	0.0946026	0.000941568	7.41962e-08	-1.65782e-12	0.87068	2.86135e-08	7.60082e-05	7.49194e-07	166	0.870646
-0.0949077	0.0949077	0.870265	0.52044	0.0939756	2.22154e-12	0.000932023	0.0939756	0.000932023	7.06851e-08	-1.55558e-12	0.87068	1.71902e-07	7.41015e-05	7.36029e-07	167	0.870646
-0.0943348	0.0943348	0.870849	0.519867	0.0934113	1.93691e-12	0.000923489	0.0934113	0.000923489	6.76674e-08	-1.46897e-12	0.870679	2.88343e-08	7.24262e-05	7.24307e-07	168	0.870646
-0.0936983	0.0936983	0.870557	0.51923	0.0927841	1.66318e-12	0.000914068	0.0927841	0.000914068	6.44653e-08	-1.37838e-12	0.870679	1.48678e-08	7.06092e-05	7.11424e-07	169	0.870646
-0.0931254	0.0931254	0.870411	0.518657	0.0922197	1.45007e-12	0.000905646	0.0922197	0.000905646	6.17131e-08	-1.30163e-12	0.870679	7.17233e-08	6.90128e-05	6.99955e-07	170	0.870646
-0.0925525	0.0925525	0.870411	0.518084	0.0916552	1.26423e-12	0.000897275	0.0916552	0.000897275	5.90785e-08	-1.22916e-12	0.870678	7.1562e-08	6.74524e-05	6.88606e-07	171	0.870646
-0.0919796	0.0919796	0.870849	0.517512	0.0910906	1.10218e-12	0.000888957	0.0910906	0.000888957	5.65563e-08	-1.16072e-12	0.870678	2.92582e-08	6.59273e-05	6.77377e-07	172	0.870646
-0.0914704	0.0914704	0.870703	0.517002	0.0905887	9.75667e-13	0.000881605	0.0905887	0.000881605	5.44049e-08	-1.10309e-12	0.870678	6.30443e-10	6.46006e-05	6.67496e-07	173	0.870646
-0.0909612	0.0909612	0.870557	0.516493	0.0900868	8.6367e-13	0.000874294	0.0900868	0.000874294	5.23353e-08	-1.04833e-12	0.870677	1.45205e-08	6.33006e-05	6.5771e-07	174	0.870646
-0.0904519	0.0904519	0.870703	0.515984	0.0895849	7.64504e-13	0.000867022	0.0895849	0.000867022	5.03445e-08	-9.96279e-13	0.870677	6.5709e-10	6.20266e-05	6.48018e-07	175	0.870646
-0.0899427	0.0899427	0.870703	0.515475	0.0890829	6.76726e-13	0.00085979	0.0890829	0.00085979	4.84294e-08	-9.46816e-13	0.870677	6.70509e-10	6.07783e-05	6.3842e-07	176	0.870646
-0.0894971	0.0894971	0.870557	0.515029	0.0886436	6.08221e-13	0.000853494	0.0886436	0.000853494	4.68136e-08	-9.05553e-13	0.870677	1.43406e-08	5.97066e-05	6.30098e-07	177	0.870646
-0.0890516	0.0890516	0.871141	0.514583	0.0882043	5.46657e-13	0.000847228	0.0882043	0.000847228	4.52516e-08	-8.66092e-13	0.870676	2.15929e-07	5.86538e-05	6.21849e-07	178	0.870646
-0.0885423	0.0885423	0.870849	0.514074	0.0877022	4.8389e-13	0.000840102	0.0877022	0.000840102	4.35302e-08	-8.2309e-13	0.870676	2.98631e-08	5.74733e-05	6.12508e-07	179	0.870646
-0.0880968	0.0880968	0.870557	0.513629	0.0872628	4.34888e-13	0.000833899	0.0872628	0.000833899	4.20779e-08	-7.87221e-13	0.870676	1.41721e-08	5.64598e-05	6.04412e-07	180	0.870646
-0.0877148	0.0877148	0.87028	0.513247	0.0868862	3.96865e-13	0.000828606	0.0868862	0.000828606	4.08716e-08	-7.57723e-13	0.870676	1.57028e-07	5.56054e-05	5.97529e-07	181	0.870646
-0.0872693	0.0872693	0.870703	0.512801	0.0864468	3.5668e-13	0.000822456	0.0864468	0.000822456	3.95079e-08	-7.247e-13	0.870676	7.4193e-10	5.46248e-05	5.89565e-07	182	0.870646
-0.0868873	0.0868873	0.870995	0.512419	0.0860701	3.25472e-13	0.000817208	0.0860701	0.000817208	3.83753e-08	-6.97544e-13	0.870675	1.021e-07	5.37981e-05	5.82795e-07	183	0.870646
-0.0864418	0.0864418	0.870557	0.511974	0.0856306	2.92522e-13	0.000811112	0.0856306	0.000811112	3.70949e-08	-6.67146e-13	0.870675	1.39774e-08	5.28494e-05	5.74963e-07	184	0.870646
-0.0860598	0.0860598	0.870849	0.511592	0.0852539	2.66943e-13	0.00080591	0.0852539	0.00080591	3.60315e-08	-6.42146e-13	0.870675	3.02901e-08	5.20495e-05	5.68306e-07	185	0.870646
-0.0857416	0.0857416	0.870849	0.511273	0.0849399	2.47325e-13	0.00080159	0.0849399	0.00080159	3.51686e-08	-6.22031e-13	0.870675	3.03443e-08	5.13922e-05	5.62797e-07	186	0.870646
-0.0853596	0.0853596	0.870703	0.510892	0.0845632	2.25698e-13	0.000796426	0.0845632	0.000796426	3.41604e-08	-5.98723e-13	0.870675	7.93859e-10	5.06143e-05	5.56235e-07	187	0.870646
-0.0849777	0.0849777	0.870703	0.51051	0.0841864	2.05965e-13	0.000791282	0.0841864	0.000791282	3.31811e-08	-5.76288e-13	0.870674	8.04328e-10	4.98482e-05	5.49723e-07	188	0.870646
-0.0846595	0.0846595	0.870849	0.510191	0.0838724	1.90833e-13	0.00078701	0.0838724	0.00078701	3.23865e-08	-5.58233e-13	0.870674	3.05274e-08	4.92187e-05	5.44337e-07	189	0.870646
-0.0842775	0.0842775	0.870849	0.509809	0.0834956	1.74133e-13	0.000781904	0.0834956	0.000781904	3.1458e-08	-5.37317e-13	0.870674	3.05917e-08	4.84737e-05	5.37919e-07	190	0.870646
-0.0839593	0.0839593	0.870703	0.509491	0.0831816	1.61356e-13	0.000777663	0.0831816	0.000777663	3.07047e-08	-5.20484e-13	0.870674	8.32375e-10	4.78615e-05	5.32611e-07	191	0.870646
-0.083641	0.083641	0.870849	0.509173	0.0828675	1.49493e-13	0.000773437	0.0828675	0.000773437	2.99694e-08	-5.04179e-13	0.870674	3.06984e-08	4.7257e-05	5.27337e-07	192	0.870646
-0.0833227	0.0833227	0.870557	0.508855	0.0825535	1.38518e-13	0.000769224	0.0825535	0.000769224	2.92517e-08	-4.88385e-13	0.870674	1.36232e-08	4.66601e-05	5.22099e-07	193	0.870646
-0.0830681	0.0830681	0.870426	0.5086	0.0823022	1.30317e-13	0.000765864	0.0823022	0.000765864	2.86899e-08	-4.76108e-13	0.870674	6.14292e-08	4.61881e-05	5.17934e-07	194	0.870646
-0.0827498	0.0827498	0.870864	0.508282	0.0819881	1.20731e-13	0.000761677	0.0819881	0.000761677	2.80029e-08	-4.61193e-13	0.870673	3.61808e-08	4.56047e-05	5.12759e-07	195	0.870646
-0.0824952	0.0824952	0.870995	0.508027	0.0817369	1.13595e-13	0.000758336	0.0817369	0.000758336	2.74651e-08	-4.49598e-13	0.870673	1.03459e-07	4.51433e-05	5.08644e-07	196	0.870646
-0.0822406	0.0822406	0.870703	0.507773	0.0814856	1.06845e-13	0.000755005	0.0814856	0.000755005	2.69376e-08	-4.38296e-13	0.870673	8.80101e-10	4.46866e-05	5.04552e-07	197	0.870646
-0.0819223	0.0819223	0.870849	0.507454	0.0811715	9.9014e-14	0.000750853	0.0811715	0.000750853	2.62926e-08	-4.24567e-13	0.870673	3.09839e-08	4.41222e-05	4.99468e-07	198	0.870646
-0.0816677	0.0816677	0.870703	0.5072	0.0809202	9.31632e-14	0.00074754	0.0809202	0.00074754	2.57876e-08	-4.13893e-13	0.870673	8.96114e-10	4.36758e-05	4.95426e-07	199	0.870646
-0.0814131	0.0814131	0.870849	0.506945	0.0806689	8.76293e-14	0.000744237	0.0806689	0.000744237	2.52924e-08	-4.03486e-13	0.870673	3.10678e-08	4.32339e-05	4.91405e-07	200	0.870646
-0.0812222	0.0812222	0.870849	0.506754	0.0804804	8.36925e-14	0.000741765	0.0804804	0.000741765	2.49272e-08	-3.95854e-13	0.870673	3.10992e-08	4.29054e-05	4.88405e-07	201	0.870646
-0.0809675	0.0809675	0.870703	0.506499	0.080229	7.87543e-14	0.000738477	0.080229	0.000738477	2.44485e-08	-3.85902e-13	0.870673	9.15752e-10	4.24713e-05	4.84423e-07	202	0.870646
-0.0807129	0.0807129	0.870703	0.506245	0.0799777	7.40815e-14	0.000735197	0.0799777	0.000735197	2.3979e-08	-3.76201e-13	0.870672	9.22911e-10	4.20416e-05	4.80464e-07	203	0.870646
-0.080522	0.080522	0.870703	0.506054	0.0797892	7.07577e-14	0.000732742	0.0797892	0.000732742	2.36328e-08	-3.69087e-13	0.870672	9.28286e-10	4.17221e-05	4.77509e-07	204	0.870646
-0.0802673	0.0802673	0.871141	0.505799	0.0795378	6.65672e-14	0.000729477	0.0795378	0.000729477	2.31789e-08	-3.59808e-13	0.870672	2.19886e-07	4.13e-05	4.73588e-07	205	0.870646
-0.0800764	0.0800764	0.870703	0.505608	0.0793493	6.35978e-14	0.000727034	0.0793493	0.000727034	2.28443e-08	-3.53002e-13	0.870672	9.40848e-10	4.09862e-05	4.70661e-07	206	0.870646
-0.0798854	0.0798854	0.870849	0.505417	0.0791608	6.07465e-14	0.000724595	0.0791608	0.000724595	2.25144e-08	-3.46325e-13	0.870672	3.13175e-08	4.06748e-05	4.67747e-07	207	0.870646
-0.0796945	0.0796945	0.870572	0.505226	0.0789723	5.80264e-14	0.000722161	0.0789723	0.000722161	2.21894e-08	-3.39773e-13	0.870672	1.00852e-08	4.03657e-05	4.64845e-07	208	0.870646
-0.0795035	0.0795035	0.870849	0.505035	0.0787837	5.54436e-14	0.000719732	0.0787837	0.000719732	2.1869e-08	-3.33347e-13	0.870672	3.13795e-08	4.0059e-05	4.61956e-07	209	0.870646
-0.0793125	0.0793125	0.870849	0.504844	0.0785952	5.2954e-14	0.000717308	0.0785952	0.000717308	2.15532e-08	-3.27041e-13	0.870672	3.14104e-08	3.97546e-05	4.59078e-07	210	0.870646
-0.0791216	0.0791216	0.870557	0.504653	0.0784067	5.05856e-14	0.000714888	0.0784067	0.000714888	2.12421e-08	-3.20857e-13	0.870672	1.31704e-08	3.94525e-05	4.56213e-07	211	0.870646
-0.0789943	0.0789943	0.870995	0.504526	0.078281	4.90611e-14	0.000713278	0.078281	0.000713278	2.10371e-08	-3.16798e-13	0.870672	1.04505e-07	3.92524e-05	4.5431e-07	212	0.870646
-0.0788033	0.0788033	0.871141	0.504335	0.0780924	4.68537e-14	0.000710866	0.0780924	0.000710866	2.07334e-08	-3.10805e-13	0.870672	2.20515e-07	3.89542e-05	4.51465e-07	213	0.870646
-0.078676	0.078676	0.870426	0.504208	0.0779667	4.54475e-14	0.00070926	0.0779667	0.00070926	2.05333e-08	-3.06872e-13	0.870671	6.04234e-08	3.87566e-05	4.49575e-07	214	0.870646
-0.078485	0.078485	0.870995	0.504017	0.0777782	4.34228e-14	0.000706856	0.0777782	0.000706856	2.02369e-08	-3.01068e-13	0.870671	1.04654e-07	3.84621e-05	4.4675e-07	215	0.870646
-0.0783577	0.0783577	0.870995	0.50389	0.0776525	4.21016e-14	0.000705256	0.0776525	0.000705256	2.00416e-08	-2.9726e-13	0.870671	1.04692e-07	3.8267e-05	4.44874e-07	216	0.870646
-0.0782304	0.0782304	0.870849	0.503762	0.0775267	4.08487e-14	0.000703657	0.0775267	0.000703657	1.98482e-08	-2.93499e-13	0.870671	3.15848e-08	3.80729e-05	4.43003e-07	217	0.870646
-0.0781031	0.0781031	0.870572	0.503635	0.077401	3.96179e-14	0.000702061	0.077401	0.000702061	1.96567e-08	-2.89786e-13	0.870671	9.94044e-09	3.78798e-05	4.41137e-07	218	0.870646
-0.0779758	0.0779758	0.870995	0.503508	0.0772753	3.84161e-14	0.000700467	0.0772753	0.000700467	1.9467e-08	-2.8612e-13	0.870671	1.04803e-07	3.76877e-05	4.39276e-07	219	0.870646
-0.0778485	0.0778485	0.870557	0.50338	0.0771496	3.72636e-14	0.000698875	0.0771496	0.000698875	1.92792e-08	-2.82501e-13	0.870671	1.30385e-08	3.74965e-05	4.37421e-07	220	0.870646
-0.0777849	0.0777849	0.870572	0.503317	0.0770868	3.67091e-14	0.00069808	0.0770868	0.00069808	1.9186e-08	-2.80709e-13	0.870671	9.91189e-09	3.74013e-05	4.36496e-07	221	0.870646
-0.0776575	0.0776575	0.871287	0.503189	0.076961	3.55953e-14	0.000696491	0.076961	0.000696491	1.90009e-08	-2.77158e-13	0.870671	3.79888e-07	3.72116e-05	4.34649e-07	222	0.870646
-0.0775302	0.0775302	0.870849	0.503062	0.0768353	3.45141e-14	0.000694903	0.0768353	0.000694903	1.88175e-08	-2.73652e-13	0.870671	3.16969e-08	3.70229e-05	4.32807e-07	223	0.870646
-0.0774666	0.0774666	0.870703	0.502998	0.0767725	3.39871e-14	0.000694111	0.0767725	0.000694111	1.87265e-08	-2.71916e-13	0.870671	1.01494e-09	3.69288e-05	4.31888e-07	224	0.870646
-0.0773393	0.0773393	0.870849	0.502871	0.0766467	3.29816e-14	0.000692527	0.0766467	0.000692527	1.85458e-08	-2.68476e-13	0.870671	3.17273e-08	3.67415e-05	4.30054e-07	225	0.870646
-0.0772756	0.0772756	0.870849	0.502808	0.0765839	3.24795e-14	0.000691735	0.0765839	0.000691735	1.84561e-08	-2.66773e-13	0.870671	3.17375e-08	3.66482e-05	4.29139e-07	226	0.870646
-0.0771483	0.0771483	0.870703	0.50268	0.0764581	3.14834e-14	0.000690154	0.0764581	0.000690154	1.82781e-08	-2.63398e-13	0.870671	1.02403e-09	3.64623e-05	4.27313e-07	227	0.870646
-0.0770847	0.0770847	0.870995	0.502617	0.0763953	3.10345e-14	0.000689365	0.0763953	0.000689365	1.81897e-08	-2.61726e-13	0.870671	1.05062e-07	3.63697e-05	4.26402e-07	228	0.870646
-0.077021	0.077021	0.870995	0.502553	0.0763324	3.05733e-14	0.000688576	0.0763324	0.000688576	1.81017e-08	-2.60065e-13	0.870671	1.05081e-07	3.62774e-05	4.25493e-07	229	0.870646
-0.0769574	0.0769574	0.870703	0.502489	0.0762695	3.00989e-14	0.000687787	0.0762695	0.000687787	1.80142e-08	-2.58416e-13	0.870671	1.02949e-09	3.61853e-05	4.24585e-07	230	0.870646
-0.0768937	0.0768937	0.870849	0.502426	0.0762067	2.96406e-14	0.000686999	0.0762067	0.000686999	1.7927e-08	-2.56777e-13	0.870671	3.17982e-08	3.60934e-05	4.23678e-07	231	0.870646
-0.0767664	0.0767664	0.871141	0.502298	0.0760809	2.87519e-14	0.000685424	0.0760809	0.000685424	1.77541e-08	-2.53528e-13	0.870671	2.21376e-07	3.59103e-05	4.21868e-07	232	0.870646
-0.0767027	0.0767027	0.870703	0.502235	0.0760181	2.83055e-14	0.000684637	0.0760181	0.000684637	1.76682e-08	-2.51918e-13	0.870671	1.03678e-09	3.58191e-05	4.20965e-07	233	0.870646
-0.0766391	0.0766391	0.870995	0.502171	0.0759552	2.78883e-14	0.000683851	0.0759552	0.000683851	1.75828e-08	-2.5032e-13	0.870671	1.05191e-07	3.57281e-05	4.20063e-07	234	0.870646
-0.0765754	0.0765754	0.871287	0.502107	0.0758923	2.74689e-14	0.000683065	0.0758923	0.000683065	1.74977e-08	-2.48732e-13	0.870671	3.80484e-07	3.56374e-05	4.19162e-07	235	0.870646
-0.0765118	0.0765118	0.870995	0.502044	0.0758295	2.70431e-14	0.00068228	0.0758295	0.00068228	1.74131e-08	-2.47153e-13	0.870671	1.05227e-07	3.55469e-05	4.18263e-07	236	0.870646
-0.0764481	0.0764481	0.870995	0.50198	0.0757666	2.66207e-14	0.000681495	0.0757666	0.000681495	1.73289e-08	-2.45586e-13	0.87067	1.05246e-07	3.54566e-05	4.17366e-07	237	0.870646
-0.0763845	0.0763845	0.870864	0.501916	0.0757037	2.62465e-14	0.000680711	0.0757037	0.000680711	1.72451e-08	-2.44027e-13	0.87067	3.72978e-08	3.53666e-05	4.16469e-07	238	0.870646
-0.0763208	0.0763208	0.870703	0.501853	0.0756409	2.58126e-14	0.000679927	0.0756409	0.000679927	1.71617e-08	-2.42479e-13	0.87067	1.04772e-09	3.52768e-05	4.15574e-07	239	0.870646
-0.0762572	0.0762572	0.870995	0.501789	0.075578	2.54434e-14	0.000679144	0.075578	0.000679144	1.70787e-08	-2.40941e-13	0.87067	1.05301e-07	3.51872e-05	4.1468e-07	240	0.870646
-0.0761935	0.0761935	0.870849	0.501725	0.0755151	2.50524e-14	0.000678361	0.0755151	0.000678361	1.69961e-08	-2.39411e-13	0.87067	3.19092e-08	3.50978e-05	4.13788e-07	241	0.870646
-0.0761935	0.0761935	0.871287	0.501725	0.0755151	2.50524e-14	0.000678361	0.0755151	0.000678361	1.69961e-08	-2.39411e-13	0.87067	3.80693e-07	3.50978e-05	4.13788e-07	242	0.870646
-0.0761299	0.0761299	0.870995	0.501662	0.0754523	2.46771e-14	0.000677579	0.0754523	0.000677579	1.69139e-08	-2.37892e-13	0.87067	1.05337e-07	3.50087e-05	4.12896e-07	243	0.870646
-0.0760662	0.0760662	0.870995	0.501598	0.0753894	2.43076e-14	0.000676797	0.0753894	0.000676797	1.68321e-08	-2.36382e-13	0.87067	1.05356e-07	3.49198e-05	4.12006e-07	244	0.870646
-0.0760025	0.0760025	0.871287	0.501534	0.0753265	2.39362e-14	0.000676016	0.0753265	0.000676016	1.67507e-08	-2.34883e-13	0.87067	3.80797e-07	3.48311e-05	4.11118e-07	245	0.870646
-0.0759389	0.0759389	0.870849	0.501471	0.0752636	2.35633e-14	0.000675235	0.0752636	0.000675235	1.66697e-08	-2.33393e-13	0.87067	3.19494e-08	3.47427e-05	4.1023e-07	246	0.870646
-0.0758752	0.0758752	0.870849	0.501407	0.0752008	2.32024e-14	0.000674455	0.0752008	0.000674455	1.65891e-08	-2.31912e-13	0.87067	3.19594e-08	3.46545e-05	4.09344e-07	247	0.870646
-0.0758116	0.0758116	0.870995	0.501343	0.0751379	2.28614e-14	0.000673675	0.0751379	0.000673675	1.65089e-08	-2.3044e-13	0.87067	1.05428e-07	3.45664e-05	4.0846e-07	248	0.870646
-0.0757479	0.0757479	0.871141	0.50128	0.075075	2.25251e-14	0.000672896	0.075075	0.000672896	1.6429e-08	-2.28979e-13	0.87067	2.218e-07	3.44787e-05	4.07576e-07	249	0.870646
-0.0756843	0.0756843	0.870864	0.501216	0.0750121	2.21672e-14	0.000672117	0.0750121	0.000672117	1.63496e-08	-2.27525e-13	0.87067	3.74174e-08	3.43911e-05	4.06694e-07	250	0.870646
-0.0756206	0.0756206	0.871141	0.501153	0.0749493	2.18245e-14	0.000671339	0.0749493	0.000671339	1.62705e-08	-2.26081e-13	0.87067	2.21853e-07	3.43038e-05	4.05813e-07	251	0.870646
-0.075557	0.075557	0.871141	0.501089	0.0748864	2.15086e-14	0.000670561	0.0748864	0.000670561	1.61918e-08	-2.24647e-13	0.87067	2.21879e-07	3.42167e-05	4.04934e-07	252	0.870646
-0.0754933	0.0754933	0.870703	0.501025	0.0748235	2.11694e-14	0.000669784	0.0748235	0.000669784	1.61135e-08	-2.23221e-13	0.87067	1.07149e-09	3.41298e-05	4.04056e-07	253	0.870646
-0.0754297	0.0754297	0.870864	0.500962	0.0747606	2.08537e-14	0.000669007	0.0747606	0.000669007	1.60356e-08	-2.21805e-13	0.87067	3.74607e-08	3.40431e-05	4.03179e-07	254	0.870646
-0.075366	0.075366	0.870703	0.500898	0.0746978	2.05494e-14	0.00066823	0.0746978	0.00066823	1.59581e-08	-2.20397e-13	0.87067	1.07515e-09	3.39566e-05	4.02303e-07	255	0.870646
-0.0753024	0.0753024	0.870995	0.500834	0.0746349	2.02331e-14	0.000667455	0.0746349	0.000667455	1.58809e-08	-2.19e-13	0.87067	1.05574e-07	3.38704e-05	4.01429e-07	256	0.870646
-0.0753024	0.0753024	0.870864	0.500834	0.0746349	2.02331e-14	0.000667455	0.0746349	0.000667455	1.58809e-08	-2.19e-13	0.87067	3.74823e-08	3.38704e-05	4.01429e-07	257	0.870646
-0.0752387	0.0752387	0.871141	0.500771	0.074572	1.99111e-14	0.000666679	0.074572	0.000666679	1.58041e-08	-2.1761e-13	0.87067	2.22011e-07	3.37844e-05	4.00556e-07	258	0.870646
-0.075175	0.075175	0.870703	0.500707	0.0745091	1.96317e-14	0.000665904	0.0745091	0.000665904	1.57276e-08	-2.16229e-13	0.87067	1.08065e-09	3.36986e-05	3.99684e-07	259	0.870646
-0.075175	0.075175	0.870849	0.500707	0.0745091	1.96317e-14	0.000665904	0.0745091	0.000665904	1.57276e-08	-2.16229e-13	0.87067	3.20695e-08	3.36986e-05	3.99684e-07	260	0.870646
-0.0751114	0.0751114	0.871141	0.500643	0.0744462	1.93113e-14	0.00066513	0.0744462	0.00066513	1.56516e-08	-2.14857e-13	0.87067	2.22063e-07	3.3613e-05	3.98814e-07	261	0.870646
-0.0750477	0.0750477	0.870849	0.50058	0.0743834	1.90222e-14	0.000664356	0.0743834	0.000664356	1.55759e-08	-2.13494e-13	0.87067	3.20895e-08	3.35277e-05	3.97945e-07	262	0.870646
-0.0750477	0.0750477	0.870995	0.50058	0.0743834	1.90222e-14	0.000664356	0.0743834	0.000664356	1.55759e-08	-2.13494e-13	0.87067	1.05646e-07	3.35277e-05	3.97945e-07	263	0.870646
-0.0749841	0.0749841	0.871141	0.500516	0.0743205	1.87497e-14	0.000663583	0.0743205	0.000663583	1.55006e-08	-2.12139e-13	0.87067	2.22116e-07	3.34425e-05	3.97077e-07	264	0.870646
-0.0749204	0.0749204	0.870864	0.500452	0.0742576	1.84595e-14	0.00066281	0.0742576	0.00066281	1.54256e-08	-2.10794e-13	0.87067	3.75471e-08	3.33576e-05	3.9621e-07	265	0.870646
-0.0749204	0.0749204	0.870995	0.500452	0.0742576	1.84595e-14	0.00066281	0.0742576	0.00066281	1.54256e-08	-2.10794e-13	0.87067	1.05683e-07	3.33576e-05	3.9621e-07	266	0.870646
-0.0748568	0.0748568	0.870849	0.500389	0.0741947	1.81806e-14	0.000662037	0.0741947	0.000662037	1.5351e-08	-2.09455e-13	0.87067	3.21194e-08	3.32729e-05	3.95345e-07	267	0.870646
-0.0748568	0.0748568	0.870995	0.500389	0.0741947	1.81806e-14	0.000662037	0.0741947	0.000662037	1.5351e-08	-2.09455e-13	0.87067	1.05701e-07	3.32729e-05	3.95345e-07	268	0.870646
-0.0747931	0.0747931	0.870849	0.500325	0.0741318	1.79001e-14	0.000661266	0.0741318	0.000661266	1.52768e-08	-2.08127e-13	0.87067	3.21294e-08	3.31884e-05	3.94481e-07	269	0.870646
-0.0747931	0.0747931	0.871141	0.500325	0.0741318	1.79001e-14	0.000661266	0.0741318	0.000661266	1.52768e-08	-2.08127e-13	0.87067	2.22194e-07	3.31884e-05	3.94481e-07	270	0.870646
-0.0747295	0.0747295	0.870995	0.500261	0.074069	1.76352e-14	0.000660494	0.074069	0.000660494	1.52029e-08	-2.06806e-13	0.87067	1.05737e-07	3.31041e-05	3.93618e-07	271	0.870646
-0.0747295	0.0747295	0.870849	0.500261	0.074069	1.76352e-14	0.000660494	0.074069	0.000660494	1.52029e-08	-2.06806e-13	0.87067	3.21393e-08	3.31041e-05	3.93618e-07	272	0.870646
-0.0746658	0.0746658	0.870995	0.500198	0.0740061	1.73665e-14	0.000659723	0.0740061	0.000659723	1.51294e-08	-2.05493e-13	0.87067	1.05755e-07	3.302e-05	3.92757e-07	273	0.870646
-0.0746658	0.0746658	0.871141	0.500198	0.0740061	1.73665e-14	0.000659723	0.0740061	0.000659723	1.51294e-08	-2.05493e-13	0.87067	2.22247e-07	3.302e-05	3.92757e-07	274	0.870646
-0.0746022	0.0746022	0.871141	0.500134	0.0739432	1.71019e-14	0.000658953	0.0739432	0.000658953	1.50562e-08	-2.0419e-13	0.87067	2.22273e-07	3.29362e-05	3.91897e-07	275	0.870646
-0.0746022	0.0746022	0.870995	0.500134	0.0739432	1.71019e-14	0.000658953	0.0739432	0.000658953	1.50562e-08	-2.0419e-13	0.87067	1.05773e-07	3.29362e-05	3.91897e-07	276	0.870646
-0.0745385	0.0745385	0.871141	0.50007	0.0738803	1.68436e-14	0.000658183	0.0738803	0.000658183	1.49834e-08	-2.02893e-13	0.87067	2.22299e-07	3.28525e-05	3.91038e-07	277	0.870646
-0.0745385	0.0745385	0.870849	0.50007	0.0738803	1.68436e-14	0.000658183	0.0738803	0.000658183	1.49834e-08	-2.02893e-13	0.87067	3.21691e-08	3.28525e-05	3.91038e-07	278	0.870646
-0.0745385	0.0745385	0.870718	0.50007	0.0738803	1.68436e-14	0.000658183	0.0738803	0.000658183	1.49834e-08	-2.02893e-13	0.87067	2.30994e-09	3.28525e-05	3.91038e-07	279	0.870646
-0.0744749	0.0744749	0.871141	0.500007	0.0738174	1.65794e-14	0.000657413	0.0738174	0.000657413	1.49109e-08	-2.01608e-13	0.87067	2.22325e-07	3.27691e-05	3.9018e-07	280	0.870646
-0.0744749	0.0744749	0.870557	0.500007	0.0738174	1.65794e-14	0.000657413	0.0738174	0.000657413	1.49109e-08	-2.01608e-13	0.87067	1.27e-08	3.27691e-05	3.9018e-07	281	0.870646
-0.0744112	0.0744112	0.870557	0.499943	0.0737545	1.63355e-14	0.000656644	0.0737545	0.000656644	1.48388e-08	-2.00329e-13	0.87067	1.26937e-08	3.26859e-05	3.89324e-07	282	0.870646
-0.0744112	0.0744112	0.870864	0.499943	0.0737545	1.63355e-14	0.000656644	0.0737545	0.000656644	1.48388e-08	-2.00329e-13	0.87067	3.76331e-08	3.26859e-05	3.89324e-07	283	0.870646
-0.0743475	0.0743475	0.871141	0.499879	0.0736917	1.60822e-14	0.000655876	0.0736917	0.000655876	1.47671e-08	-1.99056e-13	0.87067	2.22377e-07	3.26029e-05	3.88469e-07	284	0.870646
-0.0743475	0.0743475	0.870849	0.499879	0.0736917	1.60822e-14	0.000655876	0.0736917	0.000655876	1.47671e-08	-1.99056e-13	0.87067	3.21989e-08	3.26029e-05	3.88469e-07	285	0.870646
-0.0742839	0.0742839	0.871141	0.499816	0.0736288	1.58284e-14	0.000655108	0.0736288	0.000655108	1.46956e-08	-1.97793e-13	0.87067	2.22403e-07	3.25201e-05	3.87615e-07	286	0.870646
-0.0742839	0.0742839	0.870849	0.499816	0.0736288	1.58284e-14	0.000655108	0.0736288	0.000655108	1.46956e-08	-1.97793e-13	0.87067	3.22088e-08	3.25201e-05	3.87615e-07	287	0.870646
-0.0742839	0.0742839	0.870557	0.499816	0.0736288	1.58284e-14	0.000655108	0.0736288	0.000655108	1.46956e-08	-1.97793e-13	0.87067	1.26813e-08	3.25201e-05	3.87615e-07	288	0.870646
-0.0742202	0.0742202	0.870849	0.499752	0.0735659	1.56128e-14	0.00065434	0.0735659	0.00065434	1.46246e-08	-1.96538e-13	0.87067	3.22188e-08	3.24375e-05	3.86763e-07	289	0.870646
-0.0742202	0.0742202	0.87101	0.499752	0.0735659	1.56128e-14	0.00065434	0.0735659	0.00065434	1.46246e-08	-1.96538e-13	0.87067	1.15794e-07	3.24375e-05	3.86763e-07	290	0.870646
-0.0741566	0.0741566	0.870995	0.499689	0.073503	1.53605e-14	0.000653573	0.073503	0.000653573	1.45538e-08	-1.9529e-13	0.870669	1.05899e-07	3.23551e-05	3.85912e-07	291	0.870646
-0.0741566	0.0741566	0.870557	0.499689	0.073503	1.53605e-14	0.000653573	0.073503	0.000653573	1.45538e-08	-1.9529e-13	0.870669	1.26689e-08	3.23551e-05	3.85912e-07	292	0.870646
-0.0740929	0.0740929	0.870995	0.499625	0.0734401	1.51233e-14	0.000652806	0.0734401	0.000652806	1.44835e-08	-1.94051e-13	0.870669	1.05917e-07	3.22729e-05	3.85062e-07	293	0.870646
-0.0740929	0.0740929	0.870995	0.499625	0.0734401	1.51233e-14	0.000652806	0.0734401	0.000652806	1.44835e-08	-1.94051e-13	0.870669	1.05917e-07	3.22729e-05	3.85062e-07	294	0.870646
-0.0740929	0.0740929	0.870557	0.499625	0.0734401	1.51233e-14	0.000652806	0.0734401	0.000652806	1.44835e-08	-1.94051e-13	0.870669	1.26626e-08	3.22729e-05	3.85062e-07	295	0.870646
-0.0740293	0.0740293	0.871141	0.499561	0.0733772	1.48892e-14	0.00065204	0.0733772	0.00065204	1.44134e-08	-1.92821e-13	0.870669	2.22508e-07	3.2191e-05	3.84213e-07	296	0.870646
-0.0740293	0.0740293	0.870995	0.499561	0.0733772	1.48892e-14	0.00065204	0.0733772	0.00065204	1.44134e-08	-1.92821e-13	0.870669	1.05935e-07	3.2191e-05	3.84213e-07	297	0.870646
-0.0739656	0.0739656	0.870849	0.499498	0.0733143	1.46788e-14	0.000651274	0.0733143	0.000651274	1.43437e-08	-1.91598e-13	0.870669	3.22584e-08	3.21092e-05	3.83366e-07	298	0.870646
-0.0739656	0.0739656	0.871287	0.499498	0.0733143	1.46788e-14	0.000651274	0.0733143	0.000651274	1.43437e-08	-1.91598e-13	0.870669	3.81897e-07	3.21092e-05	3.83366e-07	299	0.870646
-0.073902	0.073902	0.870995	0.499434	0.0732514	1.44513e-14	0.000650509	0.0732514	0.000650509	1.42744e-08	-1.90381e-13	0.870669	1.05971e-07	3.20277e-05	3.8252e-07	300	0.870646
-0.073902	0.073902	0.870703	0.499434	0.0732514	1.44513e-14	0.000650509	0.0732514	0.000650509	1.42744e-08	-1.90381e-13	0.870669	1.11738e-09	3.20277e-05	3.8252e-07	301	0.870646
-0.0738383	0.0738383	0.870557	0.49937	0.0731886	1.42436e-14	0.000649745	0.0731886	0.000649745	1.42053e-08	-1.89173e-13	0.870669	1.26379e-08	3.19463e-05	3.81675e-07	302	0.870646
0
0
0
0
0
0
0
0
0
0
0
0
0
0
0
0
0
0
0
0
0
0
0
0
0
0
0
0
0
0
0
0
0
0
0
0
0
0
0
0
0
0
0
0
0
0
0
0
0
0
0
0
0
0
0
0
0
0
0
0
0
0
0
0
0
0
0
0
0
0
0
0
0
0
0
0
0
0
0
0
0
0
0
0
0
0
0
0
0
0
0
0
0
0
0
0
0
0
0
0
0
0
0
0
0
0
0
0
0
0
0
0
0
0
0
0
0
0
0
0
0
0
0
0
0
0
0
0
0
0
0
0
0
0
0
0
0
0
0
0
0
0
0
0
0
0
0
0
0
0
0
0
0
0
0
0
0
0
0
0
0
0
0
0
0
0
0
0
0
0
0
0
0
0
0
0
0
0
0
0
0
0
0
0
0
0
0
0
0
0
0
0
0
0
0
0
0
0
0
0
0
0
0
0
0
0
0
0
0
0
0
0
0
0
0
0
0
0
0
0
0
0
0
0
0
0
0
0
0
0
0
0
0
0
0
0
0
0
0
0
0
0
0
0
0
0
0
0
0
0
0
0
0
0
0
0
0
0
0
0
0
0
0
0
0
0
0
0
0
0
0
0
0
0
0
0
0
0
0
0
0
0
0
0
0
0
0
0
0
0
0
0
0
0
0
0
0
0
0
0
0
0
0
0
0
0
0
0
0
0
0
0
0
0
0
0
0
0
0
0
0
0
0
0
0
0
0
0
0
0
0
0
0
0
0
0
0
0
0
0
0
0
0
0
0
0
0
0
0
0
0
0
0
0
0
0
0
0
0
0
0
0
0
0
0
0
0
0
0
0
0
0
0
0
0
0
0
0
0
0
0
0
0
0
0
0
0
0
0
0
0
0
0
0
0
0

## Sheet: FC &PWP
	Field Capacity (FC)						Permanent Wilting Point (PWP)
	Wmi	Delta wmi	second wmi	W	V		Wre	Delta wre	second wre	W	V	PWP
	0.240484			0.329599	0.881104	min	0.181813			0.329599	0.881104	min
	0.240481	0.00226821		0.328008	0.880824	-16.7875	0.181813	1.46349e-09		0.328008	0.880824	-54.6141
	0.240478	0.00252206	-0.209893	0.326798	0.880824	W = FC (kg/kg)	0.181813	1.62861e-09	-1.36528e-07	0.326798	0.880824	W = PWP (kg/kg)
	0.240473	0.00279876	-0.18112	0.325271	0.880971	0.246531	0.181813	1.80888e-09	-1.17999e-07	0.325271	0.880971	0.184405
	0.240469	0.00312734	-0.23464	0.32387	0.880663	V	0.181813	2.02338e-09	-1.53179e-07	0.32387	0.880663	V
	0.240464	0.00346079	-0.261926	0.322597	0.880663	0.872456	0.181813	2.24151e-09	-1.71336e-07	0.322597	0.880663	0.870703
	0.240459	0.00382087	-0.269369	0.32126	0.880663	FC (m3/m3)	0.181813	2.4776e-09	-1.7662e-07	0.32126	0.880663	FC (m3/m3)
	0.240454	0.00421788	-0.311851	0.319987	0.880236	0.282571	0.181813	2.73851e-09	-2.04941e-07	0.319987	0.880236	0.211788
	0.240448	0.00465627	-0.32796	0.318651	0.880222		0.181813	3.02741e-09	-2.16124e-07	0.318651	0.880222
	0.240441	0.00513954	-0.379607	0.317377	0.880663	ρFC	0.181813	3.34678e-09	-2.5087e-07	0.317377	0.880663	ρPWP
	0.240434	0.0056592	-0.408194	0.316104	0.880222	1.14619	0.181813	3.69136e-09	-2.70668e-07	0.316104	0.880222	1.1485
	0.240426	0.00624626	-0.439174	0.314768	0.879782		0.181813	4.08198e-09	-2.92218e-07	0.314768	0.879782
	0.240416	0.00691001	-0.496554	0.313431	0.880075		0.181813	4.52541e-09	-3.31729e-07	0.313431	0.880075
	0.240406	0.00766234	-0.537227	0.312031	0.879635		0.181813	5.0303e-09	-3.60535e-07	0.312031	0.879635
	0.240394	0.00851577	-0.609429	0.31063	0.879195		0.181813	5.60599e-09	-4.11096e-07	0.31063	0.879195
	0.240381	0.00946315	-0.676519	0.30923	0.879048		0.181813	6.24873e-09	-4.58977e-07	0.30923	0.879048
	0.240366	0.0105146	-0.75081	0.307829	0.879195		0.181813	6.96663e-09	-5.12646e-07	0.307829	0.879195
	0.240349	0.0117096	-0.816239	0.306365	0.878608		0.181813	7.78853e-09	-5.61391e-07	0.306365	0.878608	AW =	0.062126	Kgwater/kgsoil
	0.24033	0.0130688	-0.92841	0.304901	0.878608		0.181813	8.73096e-09	-6.43724e-07	0.304901	0.878608	AW =	0.0707825	m3water/m3soil
	0.240308	0.014583	-1.03424	0.303437	0.878461		0.181813	9.7906e-09	-7.23776e-07	0.303437	0.878461
	0.240284	0.0162691	-1.15167	0.301973	0.878168		0.181813	1.09827e-08	-8.1424e-07	0.301973	0.878168
	0.240257	0.0181896	-1.25713	0.300446	0.878021		0.181813	1.23564e-08	-8.99191e-07	0.300446	0.878021
	0.240227	0.0203293	-1.46155	0.298982	0.877728		0.181813	1.39068e-08	-1.05903e-06	0.298982	0.877728
	0.240192	0.0227156	-1.56205	0.297454	0.877434		0.181813	1.56614e-08	-1.14853e-06	0.297454	0.877434
	0.240153	0.0254318	-1.77798	0.295926	0.877156		0.181813	1.76915e-08	-1.32887e-06	0.295926	0.877156
	0.240108	0.0285292	-1.9464	0.294335	0.877141		0.181813	2.00504e-08	-1.4823e-06	0.294335	0.877141
	0.240059	0.031986	-2.26278	0.292807	0.876555		0.181813	2.27387e-08	-1.75977e-06	0.292807	0.876555
	0.240004	0.0357614	-2.47131	0.291279	0.876276		0.181813	2.57443e-08	-1.96738e-06	0.291279	0.876276
	0.239941	0.040054	-2.69744	0.289688	0.876408		0.181813	2.92522e-08	-2.20436e-06	0.289688	0.876408
	0.239872	0.044829	-3.12564	0.28816	0.875383		0.181813	3.32696e-08	-2.62972e-06	0.28816	0.875383
	0.239792	0.0501411	-3.33814	0.286569	0.876115		0.181813	3.78884e-08	-2.90249e-06	0.286569	0.876115
	0.239703	0.0561624	-3.78374	0.284978	0.875969		0.181813	4.33196e-08	-3.41293e-06	0.284978	0.875969
	0.239603	0.0628485	-4.20158	0.283386	0.875822		0.181813	4.96052e-08	-3.94987e-06	0.283386	0.875822
	0.239491	0.0702587	-4.65654	0.281795	0.875236		0.181813	5.68996e-08	-4.58383e-06	0.281795	0.875236
	0.239372	0.0782789	-5.24992	0.280267	0.87509		0.181813	6.52024e-08	-5.43484e-06	0.280267	0.87509
	0.239233	0.0871166	-5.55361	0.278676	0.874797		0.181813	7.48768e-08	-6.07942e-06	0.278676	0.874797
	0.239079	0.097029	-6.22897	0.277085	0.87509		0.181813	8.64197e-08	-7.25353e-06	0.277085	0.87509
	0.238907	0.107908	-6.83606	0.275493	0.874944		0.181813	9.99939e-08	-8.53005e-06	0.275493	0.874944
	0.238716	0.119809	-7.47912	0.273902	0.874212		0.181813	1.16021e-07	-1.00715e-05	0.273902	0.874212
	0.238505	0.132787	-8.15513	0.272311	0.874358		0.181813	1.35026e-07	-1.19425e-05	0.272311	0.874358
	0.238271	0.146886	-8.85975	0.270719	0.874505		0.181813	1.57664e-07	-1.42255e-05	0.270719	0.874505
	0.238013	0.162143	-9.58727	0.269128	0.874358		0.181813	1.84759e-07	-1.70265e-05	0.269128	0.874358
	0.237729	0.178582	-10.3305	0.267537	0.874358		0.181813	2.17353e-07	-2.04821e-05	0.267537	0.874358
	0.237417	0.196215	-11.0807	0.265945	0.873627		0.181813	2.56769e-07	-2.47693e-05	0.265945	0.873627
	0.23706	0.21543	-11.61	0.26429	0.873919		0.181813	3.05794e-07	-2.96226e-05	0.26429	0.873919
	0.236685	0.235849	-12.8313	0.262699	0.873919		0.181813	3.65916e-07	-3.77805e-05	0.262699	0.873919
	0.236276	0.257004	-13.2942	0.261108	0.873919		0.181813	4.38624e-07	-4.56898e-05	0.261108	0.873919
	0.235813	0.279675	-13.6985	0.259453	0.873056		0.181813	5.30702e-07	-5.56364e-05	0.259453	0.873056
	0.23533	0.30335	-14.877	0.257861	0.873773		0.181813	6.45722e-07	-7.22786e-05	0.257861	0.873773
	0.234787	0.327928	-14.851	0.256206	0.873627		0.181813	7.9076e-07	-8.76363e-05	0.256206	0.873627
	0.234225	0.353267	-15.9231	0.254615	0.873334		0.181813	9.74275e-07	-0.000115321	0.254615	0.873334
	0.233623	0.378711	-15.989	0.253024	0.873188		0.181813	1.20334e-06	-0.000143943	0.253024	0.873188
	0.232952	0.405115	-15.9541	0.251369	0.872749		0.181813	1.50285e-06	-0.000180972	0.251369	0.872749
	0.232265	0.431799	-16.7685	0.249777	0.872603		0.181813	1.88914e-06	-0.000242745	0.249777	0.872603
	0.231506	0.458588	-16.1867	0.248122	0.873041		0.181813	2.39224e-06	-0.000303991	0.248122	0.873041
	0.230734	0.485303	-16.7875	0.246531	0.872456		0.181813	3.04928e-06	-0.000412887	0.246531	0.872456
	0.229887	0.511767	-15.9907	0.244876	0.872456		0.181813	3.91572e-06	-0.00070834	0.244876	0.872456
	0.228996	0.538326	-16.0473	0.243221	0.873041		0.181813	5.08802e-06	-0.000963837	0.243221	0.873041
	0.228099	0.563804	-16.0107	0.24163	0.872471		0.181813	6.62181e-06	-0.00126281	0.24163	0.872471
	0.227163	0.588101	-15.2684	0.240038	0.872603		0.181813	8.63138e-06	-0.00166494	0.240038	0.872603
	0.22615	0.612074	-14.4852	0.238383	0.872603		0.181813	1.13869e-05	-0.00233879	0.238383	0.872603
	0.225139	0.635143	-14.4964	0.236792	0.872456		0.181813	1.51087e-05	-0.00311116	0.236792	0.872456
	0.224094	0.6568	-13.6093	0.235201	0.872164		0.181813	2.00596e-05	-0.00422486	0.235201	0.872164
	0.223016	0.677458	-12.9813	0.233609	0.872456		0.181813	2.67828e-05	-0.00576181	0.233609	0.872456
	0.221907	0.697082	-12.3317	0.232018	0.872164		0.181813	3.59518e-05	-0.00788982	0.232018	0.872164
	0.220768	0.715654	-11.6708	0.230426	0.87174		0.181813	4.85072e-05	-0.0108453	0.230426	0.87174
	0.219601	0.733171	-11.0078	0.228835	0.872018		0.181813	6.57658e-05	-0.0149618	0.228835	0.872018
	0.218408	0.749643	-10.3508	0.227244	0.87158		0.181812	8.95752e-05	-0.021043	0.227244	0.87158
	0.21724	0.764793	-9.9173	0.225716	0.87158		0.181812	0.000121722	-0.028364	0.225716	0.87158
	0.21605	0.778703	-9.10494	0.224188	0.871872		0.181812	0.000165054	-0.0383844	0.224188	0.871872
	0.21479	0.791984	-8.3461	0.222597	0.87158		0.181812	0.000226136	-0.0553387	0.222597	0.87158
	0.213561	0.804386	-8.11791	0.221069	0.871287		0.181811	0.000310677	-0.0740438	0.221069	0.871287
	0.212262	0.815938	-7.25931	0.219478	0.87158		0.18181	0.000428506	-0.107261	0.219478	0.87158
	0.211	0.826696	-7.04197	0.21795	0.871433		0.18181	0.000592368	-0.144162	0.21795	0.871433
	0.209668	0.836695	-6.28323	0.216359	0.871433		0.181808	0.000821779	-0.209682	0.216359	0.871433
	0.208376	0.84599	-6.08461	0.214831	0.87158		0.181806	0.00114211	-0.282863	0.214831	0.87158
	0.207016	0.854618	-5.4219	0.21324	0.871433		0.181804	0.00159224	-0.412751	0.21324	0.871433
	0.205698	0.862632	-5.2458	0.211712	0.870995		0.181801	0.0022228	-0.566881	0.211712	0.870995
	0.204369	0.869922	-4.77207	0.210185	0.871302		0.181796	0.00308881	-0.792143	0.210185	0.871302
	0.20303	0.876699	-4.43611	0.208657	0.871287		0.181789	0.00429896	-1.10753	0.208657	0.871287
	0.201681	0.883	-4.12436	0.207129	0.870995		0.18178	0.00599092	-1.54863	0.207129	0.870995
	0.200323	0.88886	-3.83555	0.205602	0.871287		0.181767	0.00835674	-2.16433	0.205602	0.871287
	0.198956	0.894311	-3.56836	0.204074	0.870995		0.181749	0.0116632	-3.0209	0.204074	0.870995
	0.197582	0.899385	-3.32144	0.202546	0.870703		0.181725	0.0162782	-4.20657	0.202546	0.870703
	0.196201	0.904111	-3.09347	0.201018	0.870703		0.18169	0.0227045	-5.93334	0.201018	0.870703
	0.194871	0.908428	-2.94861	0.199554	0.870849		0.181644	0.0313911	-7.80914	0.199554	0.870849
	0.193477	0.912458	-2.63814	0.198027	0.870703		0.181578	0.0433211	-11.054	0.198027	0.870703
	0.192136	0.916227	-2.57461	0.196563	0.870995		0.181491	0.0595045	-14.273	0.196563	0.870995
	0.190731	0.919752	-2.30738	0.195035	0.870557		0.181366	0.0813092	-19.6829	0.195035	0.870557
	0.189379	0.923055	-2.25578	0.193571	0.870411		0.181205	0.110126	-24.5193	0.193571	0.870411
	0.187965	0.926149	-2.02545	0.192043	0.870557		0.18098	0.147584	-32.2726	0.192043	0.870557
	0.186604	0.929054	-1.98397	0.190579	0.870411		0.180695	0.194832	-37.8365	0.190579	0.870411
	0.185181	0.931781	-1.785	0.189052	0.870572		0.180309	0.252634	-45.3409	0.189052	0.870572
	0.183753	0.934398	-1.7133	0.187524	0.870703		0.179817	0.321901	-50.7342	0.187524	0.870703
	0.182322	0.936859	-1.61056	0.185996	0.870703		0.179207	0.399407	-52.6209	0.185996	0.870703
	0.180828	0.93922	-1.48415	0.184405	0.870703		0.178438	0.483145	-54.6141	0.184405	0.870703
	0.179389	0.941444	-1.45538	0.182877	0.870557		0.177572	0.566578	-49.1261	0.182877	0.870557
	0.177888	0.943538	-1.31575	0.181286	0.870703		0.176546	0.644755	-44.3282	0.181286	0.870703
	0.176383	0.945552	-1.2659	0.179694	0.870703		0.175408	0.715296	-37.1631	0.179694	0.870703
	0.174875	0.947452	-1.19405	0.178103	0.869988		0.174176	0.774435	-30.5516	0.178103	0.869988
	0.173425	0.949212	-1.15199	0.176575	0.870703		0.172921	0.821109	-22.8502	0.176575	0.870703
	0.171912	0.950877	-1.04642	0.174984	0.870426		0.171557	0.857471	-17.7297	0.174984	0.870426
	0.170396	0.952487	-1.01149	0.173393	0.870557		0.170147	0.885685	-13.5281	0.173393	0.870557
	0.168939	0.953983	-0.979219	0.171865	0.870411		0.168763	0.906352	-9.61315	0.171865	0.870411
	0.167419	0.955403	-0.892477	0.170274	0.870265		0.167296	0.92165	-7.41373	0.170274	0.870265
	0.165957	0.956754	-0.884169	0.168746	0.870411		0.165871	0.932976	-5.38222	0.168746	0.870411
	0.164494	0.958014	-0.824572	0.167218	0.870411		0.164433	0.941198	-3.93568	0.167218	0.870411
	0.162967	0.959239	-0.770098	0.165627	0.870411		0.162925	0.947461	-3.01744	0.165627	0.870411
	0.161439	0.960431	-0.749124	0.164036	0.870119		0.16141	0.952263	-2.34892	0.164036	0.870119
	0.15997	0.961546	-0.729714	0.162508	0.870411		0.159949	0.955851	-1.64697	0.162508	0.870411
	0.158254	0.962674	-0.632823	0.160726	0.870703		0.158241	0.958787	-1.45028	0.160726	0.870703
	0.156659	0.963791	-0.674972	0.159071	0.869973		0.15665	0.961187	-1.17561	0.159071	0.869973
	0.155185	0.964778	-0.64632	0.157543	0.870411		0.155179	0.962983	-0.946838	0.157543	0.870411
	0.15371	0.965686	-0.59424	0.156015	0.870557		0.153705	0.964429	-0.71634	0.156015	0.870557
	0.151802	0.96668	-0.503888	0.154042	0.870411		0.151799	0.965843	-0.724543	0.154042	0.870411
	0.150016	0.967715	-0.56061	0.152196	0.870119		0.150014	0.96718	-0.68634	0.152196	0.870119
	0.148536	0.968588	-0.57137	0.150668	0.870411		0.148535	0.968229	-0.580233	0.150668	0.870411
	0.147117	0.969331	-0.507493	0.149204	0.870265		0.147116	0.969078	-0.541384	0.149204	0.870265
	0.145759	0.970017	-0.48976	0.147804	0.870411		0.145758	0.969837	-0.498595	0.147804	0.870411
	0.144399	0.970665	-0.462445	0.146404	0.870411		0.144399	0.970535	-0.473065	0.146404	0.870411
	0.143039	0.971291	-0.447043	0.145003	0.870411		0.143039	0.971197	-0.451094	0.145003	0.870411
	0.141678	0.971896	-0.432368	0.143603	0.870265		0.141678	0.971829	-0.422198	0.143603	0.870265
	0.140254	0.972495	-0.409079	0.142139	0.870411		0.140254	0.972447	-0.4342	0.142139	0.870411
	0.138954	0.973062	-0.4241	0.140802	0.870557		0.138954	0.973027	-0.381448	0.140802	0.870557
	0.137528	0.973611	-0.374851	0.139338	0.870119		0.137528	0.973586	-0.393423	0.139338	0.870119
	0.136164	0.974154	-0.38835	0.137938	0.870557		0.136164	0.974137	-0.380486	0.137938	0.870557
	0.134861	0.974658	-0.376839	0.136601	0.870426		0.134861	0.974645	-0.351498	0.136601	0.870426
	0.133496	0.975147	-0.348984	0.135201	0.870134		0.133496	0.975138	-0.356908	0.135201	0.870134
	0.132191	0.975621	-0.354996	0.133864	0.870411		0.132191	0.975615	-0.338153	0.133864	0.870411
	0.130887	0.976072	-0.336799	0.132527	0.870557		0.130887	0.976067	-0.32839	0.132527	0.870557
	0.129581	0.976509	-0.327403	0.13119	0.869973		0.129581	0.976506	-0.319091	0.13119	0.869973
	0.128276	0.976935	-0.318371	0.129854	0.870119		0.128276	0.976932	-0.318105	0.129854	0.870119
	0.127031	0.977339	-0.317565	0.128581	0.870411		0.127031	0.977337	-0.302103	0.128581	0.870411
	0.125787	0.977723	-0.301716	0.127307	0.870119		0.125787	0.977722	-0.287188	0.127307	0.870119
	0.124479	0.978107	-0.28691	0.125971	0.870119		0.124479	0.978106	-0.293752	0.125971	0.870119
	0.123233	0.97848	-0.293537	0.124698	0.870411		0.123233	0.97848	-0.286735	0.124698	0.870411
	0.12205	0.978827	-0.286575	0.123488	0.87028		0.12205	0.978827	-0.272666	0.123488	0.87028
	0.120865	0.979157	-0.27255	0.122279	0.870557		0.120865	0.979156	-0.266289	0.122279	0.870557
	0.119681	0.979479	-0.266202	0.121069	0.870265		0.119681	0.979478	-0.260122	0.121069	0.870265
	0.118496	0.979793	-0.260057	0.11986	0.869827		0.118496	0.979793	-0.26132	0.11986	0.869827
	0.117373	0.980093	-0.261269	0.118714	0.870119		0.117373	0.980092	-0.248675	0.118714	0.870119
	0.11625	0.980377	-0.248638	0.117568	0.870411		0.11625	0.980377	-0.24336	0.117568	0.870411
	0.115126	0.980656	-0.243332	0.116423	0.870557		0.115126	0.980656	-0.245303	0.116423	0.870557
	0.114065	0.980922	-0.245281	0.115341	0.869973		0.114065	0.980922	-0.233466	0.115341	0.869973
	0.113003	0.981174	-0.233449	0.114258	0.870703		0.113003	0.981174	-0.22886	0.114258	0.870703
	0.111941	0.981422	-0.228847	0.113176	0.870557		0.111941	0.981422	-0.231478	0.113176	0.870557
	0.110941	0.981658	-0.231468	0.112158	0.870411		0.110941	0.981658	-0.220268	0.112158	0.870411
	0.109941	0.981882	-0.22026	0.111139	0.870411		0.109941	0.981882	-0.216261	0.111139	0.870411
	0.108941	0.982102	-0.216254	0.110121	0.870557		0.108941	0.982102	-0.212352	0.110121	0.870557
	0.10794	0.982318	-0.212347	0.109102	0.870411		0.10794	0.982318	-0.215572	0.109102	0.870411
	0.107002	0.982524	-0.215568	0.108148	0.870703		0.107002	0.982524	-0.205048	0.108148	0.870703
	0.106064	0.98272	-0.205045	0.107193	0.870849		0.106064	0.98272	-0.208915	0.107193	0.870849
	0.105188	0.982906	-0.208913	0.106302	0.870849		0.105188	0.982906	-0.191833	0.106302	0.870849
	0.104249	0.983089	-0.191831	0.105347	0.870411		0.104249	0.983089	-0.21043	0.105347	0.870411
	0.103436	0.983264	-0.210428	0.104519	0.870411		0.103436	0.983264	-0.185541	0.104519	0.870411
	0.102559	0.983429	-0.18554	0.103628	0.870849		0.102559	0.983429	-0.19692	0.103628	0.870849
	0.101745	0.983592	-0.196919	0.102801	0.870426		0.101745	0.983592	-0.186894	0.102801	0.870426
	0.100931	0.983746	-0.186893	0.101973	0.870703		0.100931	0.983746	-0.192028	0.101973	0.870703
	0.10018	0.983893	-0.192027	0.101209	0.870411		0.10018	0.983893	-0.181911	0.101209	0.870411
	0.0994281	0.984032	-0.181911	0.100446	0.870849		0.0994281	0.984032	-0.179583	0.100446	0.870849
	0.0986764	0.984169	-0.179583	0.0996817	0.870703		0.0986764	0.984169	-0.177296	0.0996817	0.870703
	0.0979245	0.984305	-0.177295	0.0989179	0.870849		0.0979245	0.984305	-0.183068	0.0989179	0.870849
	0.0972352	0.984433	-0.183067	0.0982177	0.870557		0.0972352	0.984433	-0.173018	0.0982177	0.870557
	0.0965458	0.984554	-0.173018	0.0975175	0.870411		0.0965458	0.984554	-0.179636	0.0975175	0.870411
	0.0959191	0.984668	-0.179635	0.096881	0.870849		0.0959191	0.984668	-0.161484	0.096881	0.870849
	0.0952295	0.984781	-0.161484	0.0961808	0.871141		0.0952295	0.984781	-0.175721	0.0961808	0.871141
	0.0946026	0.984893	-0.175721	0.0955442	0.870849		0.0946026	0.984893	-0.165558	0.0955442	0.870849
	0.0939756	0.984999	-0.165558	0.0949077	0.870265		0.0939756	0.984999	-0.173008	0.0949077	0.870265
	0.0934113	0.985098	-0.173008	0.0943348	0.870849		0.0934113	0.985098	-0.154156	0.0943348	0.870849
	0.0927841	0.985196	-0.154155	0.0936983	0.870557		0.0927841	0.985196	-0.169641	0.0936983	0.870557
	0.0922197	0.985293	-0.169641	0.0931254	0.870411		0.0922197	0.985293	-0.159176	0.0931254	0.870411
	0.0916552	0.985384	-0.159176	0.0925525	0.870411		0.0916552	0.985384	-0.157712	0.0925525	0.870411
	0.0910906	0.985475	-0.157712	0.0919796	0.870849		0.0910906	0.985475	-0.16609	0.0919796	0.870849
	0.0905887	0.985559	-0.16609	0.0914704	0.870703		0.0905887	0.985559	-0.154997	0.0914704	0.870703
	0.0900868	0.985638	-0.154997	0.0909612	0.870557		0.0900868	0.985638	-0.153741	0.0909612	0.870557
	0.0895849	0.985716	-0.153741	0.0904519	0.870703		0.0895849	0.985716	-0.152498	0.0904519	0.870703
	0.0890829	0.985794	-0.152498	0.0899427	0.870703		0.0890829	0.985794	-0.162129	0.0899427	0.870703
	0.0886436	0.985866	-0.162129	0.0894971	0.870557		0.0886436	0.985866	-0.150204	0.0894971	0.870557
	0.0882043	0.985933	-0.150204	0.0890516	0.871141		0.0882043	0.985933	-0.139781	0.0890516	0.871141
	0.0877022	0.986004	-0.139781	0.0885423	0.870849		0.0877022	0.986004	-0.158578	0.0885423	0.870849
	0.0872628	0.986075	-0.158578	0.0880968	0.870557		0.0872628	0.986075	-0.159219	0.0880968	0.870557
	0.0868862	0.986136	-0.159219	0.0877148	0.87028		0.0868862	0.986136	-0.135567	0.0877148	0.87028
	0.0864468	0.986196	-0.135567	0.0872693	0.870703		0.0864468	0.986196	-0.157166	0.0872693	0.870703
	0.0860701	0.986256	-0.157166	0.0868873	0.870995		0.0860701	0.986256	-0.133823	0.0868873	0.870995
	0.0856306	0.986316	-0.133823	0.0864418	0.870557		0.0856306	0.986316	-0.155148	0.0864418	0.870557
	0.0852539	0.986375	-0.155148	0.0860598	0.870849		0.0852539	0.986375	-0.156601	0.0860598	0.870849
	0.0849399	0.986425	-0.156601	0.0857416	0.870849		0.0849399	0.986425	-0.129771	0.0857416	0.870849
	0.0845632	0.986475	-0.129771	0.0853596	0.870703		0.0845632	0.986475	-0.140779	0.0853596	0.870703
	0.0841864	0.986528	-0.140779	0.0849777	0.870703		0.0841864	0.986528	-0.153994	0.0849777	0.870703
	0.0838724	0.986577	-0.153994	0.0846595	0.870849		0.0838724	0.986577	-0.127615	0.0846595	0.870849
	0.0834956	0.986626	-0.127615	0.0842775	0.870849		0.0834956	0.986626	-0.152339	0.0842775	0.870849
	0.0831816	0.986675	-0.152339	0.0839593	0.870703		0.0831816	0.986675	-0.137767	0.0839593	0.870703
	0.0828675	0.986718	-0.137767	0.083641	0.870849		0.0828675	0.986718	-0.137095	0.083641	0.870849
	0.0825535	0.986762	-0.137095	0.0833227	0.870557		0.0825535	0.986762	-0.15353	0.0833227	0.870557
	0.0823022	0.986801	-0.15353	0.0830681	0.870426		0.0823022	0.986801	-0.122266	0.0830681	0.870426
	0.0819881	0.98684	-0.122266	0.0827498	0.870864		0.0819881	0.98684	-0.152189	0.0827498	0.870864
	0.0817369	0.986879	-0.152189	0.0824952	0.870995		0.0817369	0.986879	-0.13471	0.0824952	0.870995
	0.0814856	0.986913	-0.13471	0.0822406	0.870703		0.0814856	0.986913	-0.12073	0.0822406	0.870703
	0.0811715	0.986952	-0.12073	0.0819223	0.870849		0.0811715	0.986952	-0.150279	0.0819223	0.870849
	0.0809202	0.98699	-0.150279	0.0816677	0.870703		0.0809202	0.98699	-0.133022	0.0816677	0.870703
	0.0806689	0.987024	-0.133022	0.0814131	0.870849		0.0806689	0.987024	-0.154643	0.0814131	0.870849
	0.0804804	0.987053	-0.154643	0.0812222	0.870849		0.0804804	0.987053	-0.115572	0.0812222	0.870849
	0.080229	0.987083	-0.115572	0.0809675	0.870703		0.080229	0.987083	-0.131616	0.0809675	0.870703
	0.0799777	0.987116	-0.131616	0.0807129	0.870703		0.0799777	0.987116	-0.15301	0.0807129	0.870703
	0.0797892	0.987145	-0.15301	0.080522	0.870703		0.0797892	0.987145	-0.114353	0.080522	0.870703
	0.0795378	0.987175	-0.114353	0.0802673	0.871141		0.0795378	0.987175	-0.151982	0.0802673	0.871141
	0.0793493	0.987204	-0.151982	0.0800764	0.870703		0.0793493	0.987204	-0.129854	0.0800764	0.870703
	0.0791608	0.987228	-0.129854	0.0798854	0.870849		0.0791608	0.987228	-0.129481	0.0798854	0.870849
	0.0789723	0.987253	-0.129481	0.0796945	0.870572		0.0789723	0.987253	-0.129109	0.0796945	0.870572
	0.0787837	0.987278	-0.129109	0.0795035	0.870849		0.0787837	0.987278	-0.128738	0.0795035	0.870849
	0.0785952	0.987302	-0.128738	0.0793125	0.870849		0.0785952	0.987302	-0.128369	0.0793125	0.870849
	0.0784067	0.987327	-0.128369	0.0791216	0.870557		0.0784067	0.987327	-0.160052	0.0791216	0.870557
	0.078281	0.987347	-0.160052	0.0789943	0.870995		0.078281	0.987347	-0.10643	0.0789943	0.870995
	0.0780924	0.987368	-0.10643	0.0788033	0.871141		0.0780924	0.987368	-0.15929	0.0788033	0.871141
	0.0779667	0.987388	-0.15929	0.078676	0.870426		0.0779667	0.987388	-0.105923	0.078676	0.870426
	0.0777782	0.987408	-0.105923	0.078485	0.870995		0.0777782	0.987408	-0.158532	0.078485	0.870995
	0.0776525	0.987428	-0.158532	0.0783577	0.870995		0.0776525	0.987428	-0.126544	0.0783577	0.870995
	0.0775267	0.987444	-0.126544	0.0782304	0.870849		0.0775267	0.987444	-0.126303	0.0782304	0.870849
	0.077401	0.98746	-0.126303	0.0781031	0.870572		0.077401	0.98746	-0.126063	0.0781031	0.870572
	0.0772753	0.987476	-0.126063	0.0779758	0.870995		0.0772753	0.987476	-0.125824	0.0779758	0.870995
	0.0771496	0.987492	-0.125824	0.0778485	0.870557		0.0771496	0.987492	-0.188437	0.0778485	0.870557
	0.0770868	0.987504	-0.188437	0.0777849	0.870572		0.0770868	0.987504	-0.0940695	0.0777849	0.870572
	0.076961	0.987516	-0.0940695	0.0776575	0.871287		0.076961	0.987516	-0.125228	0.0776575	0.871287
	0.0768353	0.987532	-0.125228	0.0775302	0.870849		0.0768353	0.987532	-0.187545	0.0775302	0.870849
	0.0767725	0.987544	-0.187545	0.0774666	0.870703		0.0767725	0.987544	-0.0936243	0.0774666	0.870703
	0.0766467	0.987556	-0.0936243	0.0773393	0.870849		0.0766467	0.987556	-0.187012	0.0773393	0.870849
	0.0765839	0.987568	-0.187012	0.0772756	0.870849		0.0765839	0.987568	-0.0933586	0.0772756	0.870849
	0.0764581	0.98758	-0.0933586	0.0771483	0.870703		0.0764581	0.98758	-0.186482	0.0771483	0.870703
	0.0763953	0.987592	-0.186482	0.0770847	0.870995		0.0763953	0.987592	-0.124164	0.0770847	0.870995
	0.0763324	0.9876	-0.124164	0.077021	0.870995		0.0763324	0.9876	-0.124047	0.077021	0.870995
	0.0762695	0.987608	-0.124047	0.0769574	0.870703		0.0762695	0.987608	-0.12393	0.0769574	0.870703
	0.0762067	0.987616	-0.12393	0.0768937	0.870849		0.0762067	0.987616	-0.0928301	0.0768937	0.870849
	0.0760809	0.987627	-0.0928301	0.0767664	0.871141		0.0760809	0.987627	-0.185426	0.0767664	0.871141
	0.0760181	0.987639	-0.185426	0.0767027	0.870703		0.0760181	0.987639	-0.123462	0.0767027	0.870703
	0.0759552	0.987647	-0.123462	0.0766391	0.870995		0.0759552	0.987647	-0.123345	0.0766391	0.870995
	0.0758923	0.987655	-0.123345	0.0765754	0.871287		0.0758923	0.987655	-0.123229	0.0765754	0.871287
	0.0758295	0.987663	-0.123229	0.0765118	0.870995		0.0758295	0.987663	-0.123113	0.0765118	0.870995
	0.0757666	0.987671	-0.123113	0.0764481	0.870995		0.0757666	0.987671	-0.122997	0.0764481	0.870995
	0.0757037	0.987678	-0.122997	0.0763845	0.870864		0.0757037	0.987678	-0.122881	0.0763845	0.870864
	0.0756409	0.987686	-0.122881	0.0763208	0.870703		0.0756409	0.987686	-0.122765	0.0763208	0.870703
	0.075578	0.987694	-0.122765	0.0762572	0.870995		0.075578	0.987694	12.9521	0.0762572	0.870995
